# Supplementary material for: Phylogenetic Analysis and Expression Patterns of Triterpenoid Saponin Biosynthesis Genes in 19 Araliaceae Plants
Source: Int J Mol Sci. 2025 Apr 7;26(7):3439. doi: 10.3390/ijms26073439 (PMC11989764; doi:10.3390/ijms26073439)
Supplement: Supplementary file 1 [file ijms-26-03439-s001.zip]

Archive with 3 entries (1 files):
- ijms-3490191-supplementary/
- ijms-3490191-supplementary/SupplementalTable/
- ijms-3490191-supplementary/SupplementalTable/Supplemental Table.xlsx
