# Supplementary material for: Phylogenetic Analysis and Expression Patterns of Triterpenoid Saponin Biosynthesis Genes in 19 Araliaceae Plants
Source: Int J Mol Sci. 2025 Apr 7;26(7):3439. doi: 10.3390/ijms26073439 (PMC11989764; doi:10.3390/ijms26073439)
Supplement: Supplementary file 1 [file ijms-26-03439-s001.zip › ijms-3490191-supplementary/SupplementalTable/Supplemental Table.xlsx]

## Sheet: Table S1
Supplemental Table S1. Transcriptome Assembly Statistics Table
Species	Number of transcript	GC content (%)	N50 (bp)	Average length (bp)	Total bases (bp)
Aralia elata	501365	38.84	1220	779.82	390974206
Centella asiatica	147119	39.82	2335	1322.57	194574819
Daucus carota	204699	40.32	1703	1028.94	210622418
Eleutherococcus senticosus	608841	41.39	1017	627.76	382203749
Fatsia japonica	366401	41.38	1288	767.66	281271508
Hedera helix	117775	41.49	1225	774.38	91202767
Hydrocotyle umbellata	107330	41.28	1067	759.33	81498373
Meryta sinclairii	315456	39.6	1506	917.53	289439767
Metapanax delavayi	330558	38.72	1491	925.87	306054312
Panax ginseng	320726	39.12	1305	825.63	264801082
Panax japonicus	431209	39.04	1328	844.46	364140721
Panax notoginseng	197631	39.66	1511	907.8	179408592
Panax pseudoginseng	187656	38.78	1908	1106.3	207604669
Panax quinquefolius	402516	38.97	1282	819.35	329801527
Panax stipuleanatus	318287	39.43	1603	917.81	292126336
Panax vietnamensis	250681	40.2	1459	837.14	209853980
Panax zingiberensis	217169	41.37	1280	820.16	178112338
Polyscias fruticosa	69314	41.01	1680	1044.37	72389723
Schefflera arboricola	342151	39.04	1493	908.24	310756681
Schefflera delavayi	361963	39.06	1395	865.58	313307755
Tetrapanax papyrifer	299174	38.41	1730	1068.59	319692872
Total	6098021		30826	18869.3	5269838195
Average	290382	39.8538	1467.9	898.538	2.50945e+08

## Sheet: Table S2
Supplemental Table S2. BUSCO Results Statistics Table
Species	Complete BUSCOs (C)		Complete and single-copy BUSCOs (S)		Complete and duplicated BUSCOs (D)		Fragmented BUSCOs (F)		Missing BUSCOs (M)
Aralia elata	1576	0.976	399	0.247	1177	0.729	23	0.014	15	0.01
Centella asiatica	1547	0.958	360	0.223	1187	0.735	31	0.019	36	0.023
Daucus carota	1529	0.947	422	0.261	1107	0.686	44	0.027	41	0.026
Eleutherococcus senticosus	1473	0.913	306	0.19	1167	0.723	83	0.051	58	0.036
Fatsia japonica	1488	0.922	324	0.201	1164	0.721	60	0.037	66	0.041
Hedera helix	873	0.541	540	0.335	333	0.206	318	0.197	423	0.262
Hydrocotyle umbellata	878	0.544	426	0.264	452	0.28	350	0.217	386	0.239
Meryta sinclairii	1573	0.975	318	0.197	1255	0.778	28	0.017	13	0.008
Metapanax delavayi	1538	0.953	293	0.182	1245	0.771	49	0.03	27	0.017
Panax ginseng	1476	0.915	361	0.224	1115	0.691	102	0.063	36	0.022
Panax japonicus	1510	0.935	328	0.203	1182	0.732	74	0.046	30	0.019
Panax notoginseng	1510	0.935	577	0.357	933	0.578	65	0.04	39	0.025
Panax pseudoginseng	1476	0.914	430	0.266	1046	0.648	73	0.045	65	0.041
Panax quinquefolius	1461	0.905	304	0.188	1157	0.717	126	0.078	27	0.017
Panax stipuleanatus	1531	0.949	366	0.227	1165	0.722	65	0.04	18	0.011
Panax vietnamensis	1434	0.889	476	0.295	958	0.594	108	0.067	72	0.044
Panax zingiberensis	1469	0.91	529	0.328	940	0.582	103	0.064	42	0.026
Polyscias fruticosa	1317	0.816	819	0.507	498	0.309	132	0.082	165	0.102
Schefflera arboricola	1533	0.95	302	0.187	1231	0.763	61	0.038	20	0.012
Schefflera delavayi	1522	0.943	271	0.168	1251	0.775	68	0.042	25	0.015
Tetrapanax papyrifer	1550	0.96	247	0.153	1303	0.807	33	0.02	31	0.02

## Sheet: Table S3
Supplemental Table S3. Annotation Results Statistics Table for Araliaceae Transcriptomes
Species	COG	Swiss prot	TAIR10	GO	PFAM	KEGG	Nr	Total
Aralia elata	58730	48089	41003	36040	52462	34362	75418	346104
Centella asiatica	27879	24578	24067	20025	24277	16927	32530	170283
Daucus carota	43071	37724	41688	30398	36463	25419	50244	265007
Eleutherococcus senticosus	63683	53072	43828	41995	54097	40289	76584	373548
Fatsia japonica	31542	41861	35380	33992	41491	30504	61180	275950
Hedera helix	22999	19725	22060	16025	19040	13376	27626	140851
Hydrocotyle umbellata	20209	17248	20489	14409	16025	11481	22888	122749
Meryta sinclairii	33855	28543	29898	22949	27507	19173	40363	202288
Metapanax delavayi	30855	25882	29071	20736	24351	16605	35905	183405
Panax ginseng	29398	24708	28035	19489	23760	15947	33728	175065
Panax japonicus	39575	32580	32149	25982	32293	22689	48011	233279
Panax notoginseng	24890	21265	23706	16531	20890	13610	28298	149190
Panax pseudoginseng	22615	18896	21542	15064	18454	11976	25653	134200
Panax quinquefolius	39277	32554	32519	25671	32250	22435	46799	231505
Panax stipuleanatus	38005	32301	31674	25631	32148	22690	45111	227560
Panax vietnamensis	35428	29634	28134	24202	29815	21501	41885	210599
Panax zingiberensis	30158	26011	27003	20698	25490	17527	34489	181376
Polyscias fruticosa	18245	15754	18478	12680	15511	10177	20551	111396
Schefflera arboricola	32701	27617	30396	22486	25769	18354	38098	195421
Schefflera delavayi	32693	27219	29711	21861	25853	18000	37976	193313
Tetrapanax papyrifer	33411	28050	30117	23636	26206	19318	39356	200094
Total	831165	710818	719171	558753	706449	485684	1011261	5023301

## Sheet: Table S4
Supplemental Table S4. Transcription Factor Annotation Results Statistics Table for Araliaceae Transcriptomes
Species	total	Alfin-like	AP2/ERF-AP2	AP2/ERF-ERF	AP2/ERF-RAV	B3	B3-ARF	BBR-BPC	BES1	bHLH	BSD	bZIP	C2C2-CO-like	C2C2-Dof	C2C2-GATA	C2C2-LSD	C2C2-YABBY	C2H2	C3H	CAMTA	CPP	CSD	DBB	DBP	E2F-DP	EIL	FAR1	GARP-ARR-B	GARP-G2-like	GeBP	GRAS	GRF	HB-BELL	HB-HD-ZIP	HB-KNOX	HB-other	HB-PHD	HB-WOX	HRT	HSF	LFY	LIM	LOB	MADS-MIKC	MADS-M-type	MYB	MYB-related	NAC	NF-X1
Aralia elata	3455	12	26	203	2	71	33	15	17	233	1	168	14	46	60	7	18	383	136	12	17	14	14	10	17	6	107	15	96	12	85	12	19	63	10	69	2	16	2	61	1	27	45	39	35	130	168	149	8
Centella asiatica	1864	12	11	99	2	36	24	8	9	140	5	97	11	35	33	9	10	164	98	8	9	10	8	4	14	2	45	13	66	11	46	8	13	45	5	37	2	4	3	36	0	6	19	27	16	82	106	80	4
Daucus carota	2679	14	21	225	7	51	44	12	15	187	1	119	27	55	53	11	15	169	138	7	16	17	16	4	14	13	40	12	94	16	91	18	9	73	7	40	3	5	2	46	0	9	25	39	17	112	143	131	6
Eleutherococcus senticosus	3483	15	13	217	8	79	49	19	25	227	1	179	15	67	83	12	14	245	210	6	23	19	20	11	26	11	93	16	133	20	113	7	35	63	10	63	6	4	2	56	2	18	27	42	32	140	190	148	5
Fatsia japonica	3118	14	10	212	6	68	51	18	21	192	1	177	14	64	74	9	10	227	155	7	10	11	22	13	17	8	76	9	113	21	85	11	30	77	7	48	3	6	5	58	0	7	22	33	19	112	154	121	4
Hedera helix	2230	9	13	162	6	38	27	19	15	126	1	132	12	57	35	9	0	122	141	5	10	11	8	4	8	9	50	13	68	14	97	6	11	48	9	24	1	7	4	44	0	5	23	18	11	109	131	101	3
Hydrocotyle umbellata	1952	16	6	149	5	28	10	29	18	170	0	93	12	37	75	14	24	96	97	0	8	9	15	1	6	6	7	6	70	15	78	9	6	54	6	32	0	4	1	28	0	8	12	25	2	91	123	45	1
Meryta sinclairii	3533	15	21	272	7	88	42	22	18	207	3	134	17	68	69	11	2	206	188	15	17	20	16	9	27	10	91	15	123	20	137	4	32	83	22	49	4	15	8	46	2	15	48	44	24	199	190	186	10
Metapanax delavayi	3478	19	21	252	3	87	40	16	25	231	3	143	14	77	57	8	22	244	198	11	20	14	12	10	19	15	94	17	129	16	128	14	33	66	8	62	5	15	6	59	2	10	29	33	22	159	193	157	5
Panax ginseng	3478	19	21	252	3	87	40	16	25	231	3	143	14	77	57	8	22	244	198	11	20	14	12	10	19	15	94	17	129	16	128	14	33	66	8	62	5	15	6	59	2	10	29	33	22	159	193	157	5
Panax japonicus	3020	12	16	192	3	84	33	15	16	194	1	142	14	50	57	10	20	240	154	4	14	8	21	9	19	9	120	12	107	11	96	12	22	60	11	40	2	16	6	52	3	9	47	40	32	130	145	143	4
Panax notoginseng	2221	12	12	141	3	51	36	12	17	132	2	87	13	40	39	8	15	128	119	9	9	18	11	7	14	8	83	15	75	19	70	7	17	43	11	38	2	10	4	31	0	7	30	43	20	104	111	121	2
Panax pseudoginseng	2033	10	10	136	3	66	30	11	16	141	2	81	9	37	28	8	2	122	115	2	14	6	19	5	13	12	90	9	75	14	57	5	17	42	8	40	4	8	7	33	1	7	20	29	17	82	113	92	5
Panax quinquefolius	2972	10	30	223	4	76	38	14	10	203	2	133	12	46	60	10	22	199	144	5	14	8	10	10	21	11	125	13	96	12	116	13	17	63	11	32	4	13	6	45	0	10	43	35	26	123	167	165	3
Panax stipuleanatus	2666	11	20	176	3	83	41	16	17	192	1	136	13	38	39	11	18	179	122	9	15	10	13	6	16	7	99	9	101	16	81	10	17	55	9	41	2	13	7	37	1	11	36	49	29	118	147	133	2
Panax vietnamensis	2387	12	13	158	3	65	30	11	17	167	1	119	10	37	39	4	21	162	134	4	8	11	18	6	14	6	67	12	94	14	70	9	15	53	11	33	2	9	6	35	0	8	34	32	22	107	136	123	4
Panax zingiberensis	2530	12	15	225	3	41	42	13	18	159	1	110	10	44	44	9	13	147	138	5	13	12	14	8	23	7	73	19	81	14	86	14	20	61	13	36	2	9	6	39	0	8	42	32	26	118	112	129	4
Polyscias fruticosa	1306	10	5	80	2	32	19	10	9	82	1	56	9	30	31	4	8	75	84	9	2	5	10	6	4	6	34	7	46	9	45	3	13	40	5	22	0	4	2	25	0	7	6	12	6	52	72	54	3
Schefflera arboricola	3655	13	31	239	6	111	47	22	24	282	4	141	26	81	79	10	17	253	221	12	24	18	21	7	21	12	67	22	126	17	128	12	26	83	8	53	5	13	5	61	1	8	37	47	34	137	198	170	7
Schefflera delavayi	3392	15	11	258	5	95	39	21	19	262	1	143	20	65	74	10	22	208	181	6	19	14	22	9	16	15	78	16	128	22	117	15	21	86	5	56	2	13	5	64	1	11	39	31	18	134	168	156	6
Tetrapanax papyrifer	3756	15	20	266	3	85	53	22	17	272	3	164	27	83	67	12	23	247	201	10	21	15	19	14	21	13	77	15	131	16	142	29	36	91	6	62	4	10	2	63	1	11	39	48	23	174	185	194	7
total	59208	277	346	4137	87	1422	768	341	368	4030	38	2697	313	1134	1153	194	318	4060	3172	157	303	264	321	163	349	201	1610	282	2081	325	1996	232	442	1315	190	939	60	209	95	978	17	212	652	731	453	2572	3145	2755	98
[truncated: 21 more columns]

## Sheet: Table S5
Supplemental Table S5. Simple sequence repeats of Araliaceae plants identified using MISA.
Species	Monomer	Dimer	Trimer	Tetramer	Pentamer	Hexamer	TotalSSRs
Aralia elata	1965	1268	3468	82	39	67	6889
Centella asiatica	397	920	2559	48	4	50	3978
Daucus_carota	415	762	1611	7	10	12	2817
Eleutherococcus senticosus	1045	964	3195	53	7	46	5310
Fatsia japonica	550	819	2085	35	18	84	3591
Hedera helix	139	335	1475	18	3	24	1994
Hydrocotyle umbellata	181	435	1979	9	1	16	2621
Meryta sinclairii	573	897	2211	28	12	48	3769
Metapanax delavayi	874	827	2149	19	3	45	3917
Panax ginseng	486	877	2477	53	20	145	4058
Panax japonicus	577	923	2520	58	24	133	4235
Panax notoginseng	356	596	1942	34	12	118	3058
Panax pseudoginseng	385	663	1684	20	6	48	2806
Panax quinquefolius	789	941	3038	45	18	164	4995
Panax stipuleanatus	615	1046	3261	57	18	81	5078
Panax vietnamensis	487	731	2305	36	8	88	3655
Panax zingiberensis	477	778	2260	28	16	138	3697
Polyscias fruticosa	140	282	1006	12	3	30	1473
Schefflera arboricola	660	884	2070	35	10	50	3709
Schefflera delavayi	651	1090	2364	48	6	32	4191
Tetrapanax papyrifer	543	1183	1959	35	1	23	3744
Average	585.95	820.05	2267.52	36.19	11.38	68.67	3789.76
Total	12305	17221	47618	760	239	1442	79585

## Sheet: Table S6
Supplemental Table S6. Polymorphic SSRs of Araliaceae plants identified using CandiSSR package.
ID	SSR Type	Panax ginseng	Panax notoginseng	Aralia elata	Centella asiatica	Daucus carota	Eleutherococcus senticosus	Fatsia japonica	Hedera helix	Hydrocotyle umbellata	Meryta sinclairii	Metapanax delavayi	Panax japonicus	Panax pseudoginseng	Panax quinquefolius	Panax stipuleanatus	Panax vietnamensis	Panax zingiberensis	Polyscias fruticosa	Schefflera arboricola	Schefflera delavayi	Tetrapanax papyrifer	Std dev	MissingRate	Transferability (Similarity)	Upstream_100bp	Downstream_100bp
CPSSR_1	AAG	5|TRINITY_DN2317_c0_g1_i5.p1:178-392|+	5|TRINITY_DN12492_c0_g1_i1.p1:278-292|+	N/A	N/A	N/A	2|TRINITY_DN4083_c0_g2_i11.p1:455-460|+	2|TRINITY_DN1806_c0_g1_i4.p1:476-481|+	2|TRINITY_DN1842_c0_g1_i2.p1:278-283|+	N/A	N/A	N/A	5|TRINITY_DN16250_c0_g1_i1.p1:278-292|+	5|TRINITY_DN1005_c1_g1_i5.p1:278-292|+	5|TRINITY_DN9428_c0_g2_i1.p1:113-127|+	2|TRINITY_DN3841_c0_g2_i1.p1:278-283|+	N/A	N/A	2|TRINITY_DN3455_c0_g1_i4.p1:278-283|+	2|TRINITY_DN2764_c0_g1_i21.p1:350-355|+	N/A	2|TRINITY_DN4437_c0_g1_i20.p1:278-283|+	1.48	0.43	0.75	CATATCTTCTGTAAAGAATGCATTCTCGAATGCTTGTTAGCTCAAAAGAAAGATATTCAAAGGAAGATAGCTGCCCACGCTGTTCAGCAGAAGCAAGAAA	AAAAGTTAAAGATGCAGAAAGCAAGAGAGCTTGATGCATTTGATCAGCAAAACCATGGCGCATTACCTCAATACAGCGATAAGAACTATAACAGAGACAA
CPSSR_2	AAG	5|TRINITY_DN2317_c0_g1_i7.p1:172-386|+	5|TRINITY_DN12492_c0_g1_i1.p1:278-292|+	N/A	N/A	N/A	2|TRINITY_DN4083_c0_g2_i11.p1:455-460|+	2|TRINITY_DN1806_c0_g1_i4.p1:476-481|+	2|TRINITY_DN1842_c0_g1_i2.p1:278-283|+	N/A	N/A	N/A	5|TRINITY_DN16250_c0_g1_i1.p1:278-292|+	5|TRINITY_DN1005_c1_g1_i5.p1:278-292|+	5|TRINITY_DN9428_c0_g2_i1.p1:113-127|+	2|TRINITY_DN3841_c0_g2_i1.p1:278-283|+	N/A	N/A	2|TRINITY_DN3455_c0_g1_i4.p1:278-283|+	2|TRINITY_DN2764_c0_g1_i21.p1:350-355|+	N/A	2|TRINITY_DN4437_c0_g1_i20.p1:278-283|+	1.48	0.43	0.75	CATATCTTCTGTAAAGAATGCATTCTCGAATGCTTGTTAGCTCAAAAGAAAGATATTCAAAGGAAGATAGCTGCCCACGCTGTTCAGCAGAAGCAAGAAA	AAAAGTTAAAGATGCAGAAAGCAAGAGAGCTTGATGCATTTGATCAGCAAAACCATGGCGCATTACCTCAATACAGCGATAAGAACTATAACAGAGACAA
CPSSR_3	AAG	5|TRINITY_DN1130_c0_g1_i1.p1:2478-2692|+	5|TRINITY_DN422_c0_g1_i24.p1:2557-2571|+	5|TRINITY_DN501_c0_g1_i2.p1:2533-2547|+	N/A	N/A	N/A	N/A	6|TRINITY_DN5805_c0_g1_i3.p1:922-939|+	N/A	5|TRINITY_DN531_c0_g1_i7.p1:2569-2583|+	N/A	5|TRINITY_DN2885_c0_g1_i13.p1:2569-2583|+	5|TRINITY_DN2842_c0_g1_i42.p1:2557-2571|+	5|TRINITY_DN5059_c0_g1_i1.p1:2557-2571|+	5|TRINITY_DN248_c0_g1_i4.p1:2554-2568|+	5|TRINITY_DN1499_c1_g2_i2.p1:2227-2241|+	5|TRINITY_DN5254_c0_g1_i11.p1:2575-2589|+	N/A	5|TRINITY_DN241_c0_g1_i9.p1:2569-2583|+	5|TRINITY_DN8793_c0_g1_i2.p1:2566-2580|+	4|TRINITY_DN13121_c0_g1_i1.p1:358-369|+	0.38	0.33	0.98	GCCATCCTTTAAACCGCAGAGACCTGTTGTCCGGCCTGATGATCCTAAAAAAGGTGGGCAGAAGCGTGGGCCATCTGATCGCCAAGAAGAGATTGCTGCA	ATCAATGATATGAAAGTATTGACAGCAGATAAGAAGGCTGCTCAGATGACTTCGGCACTGCCGCGAGGAGACGTTAAGGAAACAAGTGGTCCAACAATCA
CPSSR_4	AAG	5|TRINITY_DN5051_c0_g1_i10.p1:748-962|+	4|TRINITY_DN41440_c0_g1_i2.p1:944-955|+	N/A	N/A	N/A	7|TRINITY_DN914_c0_g3_i1.p1:848-868|+	4|TRINITY_DN51397_c1_g2_i1.p1:497-508|+	4|TRINITY_DN1773_c0_g1_i7.p1:839-850|+	N/A	N/A	4|TRINITY_DN2318_c1_g1_i1.p1:842-853|+	5|TRINITY_DN2051_c3_g1_i1.p1:818-832|+	5|TRINITY_DN548_c1_g3_i1.p1:866-880|+	5|TRINITY_DN3815_c0_g1_i1.p1:848-862|+	4|TRINITY_DN2526_c1_g1_i9.p1:827-838|+	4|TRINITY_DN15863_c0_g2_i5.p1:848-859|+	6|TRINITY_DN628_c0_g1_i6.p1:827-844|+	N/A	N/A	N/A	N/A	0.92	0.43	0.98	TCAGTGGAAGACCTGGAACTCAACTCCCCTTCGTCTGTAGGGTCCTCACTTTGTCAAGAACAAGAAGCCAAAGCTAGCAAAATTGAAGATGAAGTATTGC	ATGATGACGAAGTTGTGAGCTCTTATGTCATTGAAATTAACTCTGACCACAAGGAAGAGACAGATGAAGCACTAGGTGTTGATGAGGCAATTGCATGGGC
CPSSR_5	AAG	5|TRINITY_DN863_c0_g1_i12.p1:6-220|+	3|TRINITY_DN1482_c0_g2_i1.p1:109-117|+	5|TRINITY_DN1111_c0_g1_i14.p2:106-120|+	N/A	N/A	N/A	4|TRINITY_DN4675_c0_g1_i8.p1:106-117|+	5|TRINITY_DN991_c0_g3_i2.p1:130-144|+	N/A	4|TRINITY_DN3588_c0_g2_i1.p1:106-117|+	5|TRINITY_DN2023_c0_g1_i1.p1:106-120|+	6|TRINITY_DN12235_c0_g1_i29.p2:106-123|+	5|TRINITY_DN4015_c0_g1_i5.p1:106-120|+	5|TRINITY_DN1291_c0_g1_i2.p1:106-120|+	5|TRINITY_DN4874_c0_g1_i3.p1:106-120|+	5|TRINITY_DN3862_c0_g1_i4.p1:106-120|+	3|TRINITY_DN6504_c1_g1_i1.p1:106-114|+	N/A	N/A	4|TRINITY_DN5330_c0_g1_i1.p1:106-117|+	N/A	0.82	0.33	0.98	ACATAACCGAAGCCGCAGCCCTAGAAGCCGCCGCAACCGGCGTCGATCGACTGACCTAGAAAATTCAGACGATAGCGAATATGAAAGAGAACGGGAGAGC	ATTACTGAAGATGATATTGCTGAGTATTTGGCCAAAAAGGCCCAGAAAAAGGCGTTGAAAGTAGCGAAGAAACTCAAGTCACAGACGGTTTCTGGATATG
CPSSR_6	ACC	5|TRINITY_DN1498_c0_g1_i15.p1:449-663|+	5|TRINITY_DN117_c0_g1_i5.p1:1206-1220|+	5|TRINITY_DN4228_c0_g1_i49.p1:522-536|+	N/A	N/A	5|TRINITY_DN7834_c0_g1_i20.p1:1227-1241|+	N/A	N/A	N/A	N/A	5|TRINITY_DN7143_c0_g1_i5.p1:1212-1226|+	5|TRINITY_DN1506_c0_g1_i4.p2:1080-1094|+	5|TRINITY_DN1030_c0_g2_i3.p1:1203-1217|+	5|TRINITY_DN2971_c1_g1_i3.p1:1209-1223|+	3|TRINITY_DN928_c0_g1_i11.p1:1218-1226|+	5|TRINITY_DN804_c1_g1_i3.p1:1212-1226|+	5|TRINITY_DN6174_c0_g1_i1.p1:1212-1226|+	5|TRINITY_DN14045_c0_g1_i1.p1:1218-1232|+	N/A	5|TRINITY_DN1589_c0_g1_i13.p1:534-548|+	5|TRINITY_DN5161_c0_g1_i3.p1:1215-1229|+	0.52	0.33	0.98	AGAGGGAAATTGCTCTCACAACGCGCCAACGAGCCCTTTTATCTGGAAAGGACGCCTCTTCTGTGTCTGCAGCAAATCCAATTGAGTTCCCAAATGGTTT	TCGAAAGCAAAAGGATAAACTCACTGAAGTGGAGCAGCAGTTGAAGAAAGCTGAAGCTGCTGAGAAACGGCGAATGCAAAATGAAAAGGCGGCTCGTGAG
CPSSR_7	ACC	5|TRINITY_DN834_c0_g1_i2.p1:2216-2430|+	5|TRINITY_DN2048_c3_g1_i24.p1:210-224|+	3|TRINITY_DN3504_c0_g1_i14.p1:267-275|+	N/A	N/A	N/A	3|TRINITY_DN1008_c0_g2_i5.p1:450-458|+	3|TRINITY_DN7906_c0_g1_i3.p1:1194-1202|+	N/A	N/A	N/A	5|TRINITY_DN1563_c1_g1_i4.p1:300-314|+	5|TRINITY_DN1935_c0_g2_i58.p1:2319-2333|+	5|TRINITY_DN997_c1_g1_i12.p1:2316-2330|+	3|TRINITY_DN2884_c0_g1_i4.p1:243-251|+	5|TRINITY_DN1549_c0_g1_i81.p1:159-173|+	5|TRINITY_DN1467_c0_g1_i5.p1:198-212|+	N/A	N/A	N/A	N/A	0.96	0.48	0.85	CACCTACTCCGCCATTGAAGGAAAATTCACCTTTGAGAGGCAGACCTCCTCCACCTCTTCATTCTGGGCAAGCTTTACAGACTATAAACTCAGCATCAGT	TCCTCCTGTTCCCAGTTCTTCATCCAAGGATCCTCGCTCTCCAGTACAGAATTCTTCACATGTTCCTTCCGCACCCCCTCCTCCAGCCCCTTCTCTGGGT
CPSSR_8	AG	10|TRINITY_DN4984_c1_g1_i5.p1:3221-3440|+	7|TRINITY_DN14714_c0_g1_i1.p1:3372-3385|+	4|TRINITY_DN248_c0_g1_i4.p1:3291-3298|+	N/A	N/A	N/A	N/A	4|TRINITY_DN5176_c0_g1_i2.p1:3366-3373|+	N/A	N/A	4|TRINITY_DN12887_c0_g1_i7.p1:3297-3304|+	N/A	7|TRINITY_DN16145_c0_g2_i1.p1:3369-3382|+	N/A	4|TRINITY_DN4793_c0_g1_i5.p1:3291-3298|+	7|TRINITY_DN7759_c0_g1_i1.p1:2058-2071|+	7|TRINITY_DN6656_c0_g1_i1.p1:3195-3208|+	4|TRINITY_DN2356_c0_g1_i3.p1:3288-3295|+	7|TRINITY_DN9503_c0_g2_i1.p1:1008-1021|+	7|TRINITY_DN25392_c0_g1_i1.p1:3363-3376|+	N/A	1.87	0.43	0.74	CAAATTTTAATGAGAAGCTTACATTAGAAGAGAGAGAAAAAGAAGAGAGGTTGAAAAGGGAAAGAGATCTGGAAGACGATCGCCTAAGAAAGATAGAGGA	AAAGAGAAAAGGATCGCATGGCTGTTGATACTGCTACCCATGAAGCTCGTGAAAGGGCATTAGCTGAAGCCAGGGACAGGGCAGAAAGGGCTGCTGTGGA
CPSSR_9	AG	10|TRINITY_DN4984_c1_g1_i7.p1:3266-3485|+	7|TRINITY_DN14714_c0_g1_i1.p1:3372-3385|+	4|TRINITY_DN248_c0_g1_i4.p1:3291-3298|+	N/A	N/A	N/A	N/A	4|TRINITY_DN5176_c0_g1_i2.p1:3366-3373|+	N/A	N/A	4|TRINITY_DN12887_c0_g1_i7.p1:3297-3304|+	N/A	7|TRINITY_DN16145_c0_g2_i1.p1:3369-3382|+	N/A	4|TRINITY_DN4793_c0_g1_i5.p1:3291-3298|+	7|TRINITY_DN7759_c0_g1_i1.p1:2058-2071|+	7|TRINITY_DN6656_c0_g1_i1.p1:3195-3208|+	4|TRINITY_DN2356_c0_g1_i3.p1:3288-3295|+	7|TRINITY_DN9503_c0_g2_i1.p1:1008-1021|+	7|TRINITY_DN25392_c0_g1_i1.p1:3363-3376|+	N/A	1.87	0.43	0.74	CAAATTTTAATGAGAAGCTTACATTAGAAGAGAGAGAAAAAGAAGAGAGGTTGAAAAGGGAAAGAGATCTGGAAGACGATCGCCTAAGAAAGATAGAGGA	AAAGAGAAAAGGATCGCATGGCTGTTGATACTGCTACCCATGAAGCTCGTGAAAGGGCATTAGCTGAAGCCAGGGACAGGGCAGAAAGGGCTGCTGTGGA
CPSSR_10	AG	6|TRINITY_DN15865_c0_g1_i12.p1:1533-1744|+	6|TRINITY_DN2206_c1_g1_i10.p1:1633-1644|+	6|TRINITY_DN1038_c0_g1_i6.p1:1633-1644|+	N/A	N/A	6|TRINITY_DN1924_c0_g2_i1.p1:1627-1638|+	N/A	3|TRINITY_DN8708_c0_g1_i3.p1:790-795|+	N/A	6|TRINITY_DN7369_c0_g1_i4.p1:403-414|+	3|TRINITY_DN408_c0_g1_i13.p1:403-408|+	6|TRINITY_DN4796_c0_g1_i39.p1:403-414|+	6|TRINITY_DN1281_c1_g1_i1.p1:1144-1155|+	6|TRINITY_DN1855_c1_g1_i13.p1:262-273|+	6|TRINITY_DN2388_c0_g1_i1.p1:1633-1644|+	6|TRINITY_DN3243_c0_g1_i33.p1:1633-1644|+	6|TRINITY_DN17024_c0_g1_i1.p1:1633-1644|+	6|TRINITY_DN22_c0_g1_i12.p1:1639-1650|+	6|TRINITY_DN5658_c0_g1_i63.p1:403-414|+	N/A	6|TRINITY_DN1254_c1_g1_i2.p1:1336-1347|+	0.99	0.24	0.98	TCAAATGGGTGTTCTTGTGCCAACCGGAGACATGACTGCTGTCAGACGAACTGCAAAGTTCTTCCTTGATAGCTTTGAGGAGCGCCTTGCAGCCCAAAGA	ATGGCAACAACAGAACTTGGATTTAAGAAGCCATTGAGCAAGGAAGAAAGGATAGAGAAGAAGAAGCAACGACTAGCTGCAATAGGGGAGGATCTATTAG
CPSSR_11	AG	6|TRINITY_DN12352_c0_g1_i6.p1:1715-1926|+	6|TRINITY_DN10835_c0_g1_i2.p1:390-401|+	6|TRINITY_DN4994_c0_g1_i6.p1:2739-2750|+	N/A	N/A	6|TRINITY_DN1515_c0_g1_i5.p1:1791-1802|+	6|TRINITY_DN367_c0_g1_i11.p1:2739-2750|+	N/A	N/A	6|TRINITY_DN29180_c1_g1_i10.p1:2739-2750|+	3|TRINITY_DN5922_c0_g1_i8.p1:2733-2738|+	6|TRINITY_DN43358_c0_g1_i7.p1:180-191|+	6|TRINITY_DN173_c0_g2_i3.p1:240-251|+	N/A	6|TRINITY_DN19802_c0_g1_i16.p1:2319-2330|+	6|TRINITY_DN12365_c0_g1_i7.p2:165-176|+	6|TRINITY_DN3910_c0_g1_i7.p2:93-104|+	6|TRINITY_DN6616_c0_g1_i36.p1:2688-2699|+	N/A	6|TRINITY_DN409_c0_g1_i10.p1:2736-2747|+	6|TRINITY_DN1773_c0_g1_i7.p1:1479-1490|+	0.75	0.29	0.97	TGGAAGGTGGTCGGACTCTCACACCTGCTTCTAGCCTCAAGGCTCTCCGCCATGAGAGACACTTGCTGAGCTACCAAATGCAGAGGCAGCTCTCAGAATT	CCTCTACCTCAAATGGGGTATTGCGTTGAAATGTAAACATAGGAGAGTACAGTTGGCCAACCGCCTATGGACTTATACAGAAGATATGGACCATATTGCA
CPSSR_12	AGA	5|TRINITY_DN3588_c0_g1_i3.p1:368-582|+	5|TRINITY_DN757_c0_g1_i4.p1:315-329|+	5|TRINITY_DN1135_c0_g1_i7.p1:468-482|+	N/A	N/A	3|TRINITY_DN4930_c0_g1_i2.p1:419-427|+	3|TRINITY_DN9803_c0_g1_i3.p1:419-427|+	N/A	N/A	N/A	N/A	5|TRINITY_DN41838_c0_g1_i2.p1:462-476|+	5|TRINITY_DN1343_c0_g2_i2.p1:468-482|+	5|TRINITY_DN938_c0_g1_i17.p1:468-482|+	5|TRINITY_DN16888_c0_g1_i1.p1:501-515|+	5|TRINITY_DN8454_c0_g1_i2.p1:462-476|+	5|TRINITY_DN2228_c2_g3_i1.p1:462-476|+	N/A	3|TRINITY_DN12771_c0_g1_i8.p1:419-427|+	3|TRINITY_DN4029_c0_g1_i6.p1:161-169|+	3|TRINITY_DN2040_c0_g1_i2.p1:419-427|+	0.96	0.33	0.77	TTTTGCAGCAAACAGAATTATTTGCTCATTTTGCCAAAGGTGACCAGTCGTCATCACAGAAGAAGGCAAAGGGAAAGGGTCGTCATGCATCAAAACTTAC	TGAAGAATGTCTTAAGGAGGAAGAAGATGGACTTTCTGTGGGAGGAAACACACGGCTGCTGGTGCAGCCCTCCTGTATTCAGGGGAAGATGAGGGATTAC
CPSSR_13	AGC	5|TRINITY_DN3152_c0_g1_i11.p1:1104-1318|+	3|TRINITY_DN1819_c0_g1_i5.p1:1153-1161|+	3|TRINITY_DN1162_c0_g1_i16.p1:1279-1287|+	N/A	N/A	N/A	3|TRINITY_DN1946_c0_g1_i2.p1:193-201|+	3|TRINITY_DN5293_c0_g1_i6.p1:1024-1032|+	N/A	3|TRINITY_DN4469_c0_g1_i1.p1:1279-1287|+	N/A	3|TRINITY_DN7319_c0_g1_i12.p1:331-339|+	3|TRINITY_DN6734_c0_g2_i11.p1:823-831|+	6|TRINITY_DN8506_c0_g1_i1.p1:1279-1296|+	N/A	3|TRINITY_DN1429_c1_g3_i1.p1:304-312|+	3|TRINITY_DN214_c0_g1_i2.p1:1279-1287|+	N/A	N/A	N/A	N/A	0.99	0.48	0.97	TTTCGTTGAGTTTGAAGATGTTGATAGTGTTCAGAATGCAATCAAGGCATCTCCAATACAGTTGGTTGGGAGGCAGGTTTACATTGAAGAGAGAAGACCA	AACATATCACGTGGAGGAAGAAGGGGGAGAGGTAGAGGAAGTTACCAAAACGAGGCTGTGAGAGGGCGTTTTGGTGGGCAGTCTTTTGGCAGGGGTAACA
CPSSR_14	AGC	5|TRINITY_DN3152_c0_g1_i12.p1:1026-1240|+	3|TRINITY_DN1819_c0_g1_i5.p1:1153-1161|+	3|TRINITY_DN1162_c0_g1_i16.p1:1279-1287|+	N/A	N/A	N/A	3|TRINITY_DN1946_c0_g1_i2.p1:193-201|+	3|TRINITY_DN5293_c0_g1_i6.p1:1024-1032|+	N/A	3|TRINITY_DN4469_c0_g1_i1.p1:1279-1287|+	N/A	3|TRINITY_DN7319_c0_g1_i12.p1:331-339|+	3|TRINITY_DN6734_c0_g2_i11.p1:823-831|+	6|TRINITY_DN8506_c0_g1_i1.p1:1279-1296|+	N/A	3|TRINITY_DN1429_c1_g3_i1.p1:304-312|+	3|TRINITY_DN214_c0_g1_i2.p1:1279-1287|+	N/A	N/A	N/A	N/A	0.99	0.48	0.97	TTTCGTTGAGTTTGAAGATGTTGATAGTGTTCAGAATGCAATCAAGGCATCTCCAATACAGTTGGTTGGGAGGCAGGTTTACATTGAAGAGAGAAGACCA	AACATATCACGTGGAGGAAGAAGGGGGAGAGGTAGAGGAAGTTACCAAAACGAGGCTGTGAGAGGGCGTTTTGGTGGGCAGTCTTTTGGCAGGGGTAACA
CPSSR_15	AGC	5|TRINITY_DN606_c2_g1_i7.p1:253-467|+	N/A	5|TRINITY_DN9110_c1_g1_i17.p1:353-367|+	N/A	N/A	5|TRINITY_DN1536_c0_g2_i10.p1:416-430|+	4|TRINITY_DN7920_c1_g1_i15.p1:353-364|+	5|TRINITY_DN13219_c0_g2_i1.p1:353-367|+	N/A	5|TRINITY_DN2722_c0_g1_i42.p1:353-367|+	5|TRINITY_DN2941_c0_g1_i4.p1:353-367|+	5|TRINITY_DN1974_c0_g1_i9.p1:353-367|+	5|TRINITY_DN3037_c0_g1_i13.p1:353-367|+	5|TRINITY_DN905_c0_g1_i32.p1:353-367|+	5|TRINITY_DN208_c0_g1_i9.p1:353-367|+	N/A	5|TRINITY_DN318_c0_g1_i3.p1:353-367|+	5|TRINITY_DN6155_c0_g1_i1.p1:353-367|+	3|TRINITY_DN730_c0_g1_i4.p1:359-367|+	3|TRINITY_DN4980_c0_g1_i14.p1:431-439|+	5|TRINITY_DN1442_c0_g1_i14.p1:353-367|+	0.68	0.24	0.98	ACGGCTCAGAACATGTCACCTGGGGCTGAACCCCCAATTTCTAATGCTTTGATGGCCGCGCTGAAGCGGGCGCAAGCGCATCAGCGGCGGGGGTGTCCCG	CGCTTCTGGCGGTTAAAGTTGAGCTTGAACAGCTTATTATCTCAATTCTTGATGACCCAGGTGTGAGTAGAGTTATGCGTGAAGCTAGTTTTTCAAGTCC
CPSSR_16	AGC	5|TRINITY_DN606_c2_g2_i1.p1:253-467|+	N/A	5|TRINITY_DN9110_c1_g1_i17.p1:353-367|+	N/A	N/A	5|TRINITY_DN1536_c0_g2_i10.p1:416-430|+	4|TRINITY_DN7920_c1_g1_i15.p1:353-364|+	5|TRINITY_DN13219_c0_g2_i1.p1:353-367|+	N/A	5|TRINITY_DN2722_c0_g1_i42.p1:353-367|+	5|TRINITY_DN2941_c0_g1_i4.p1:353-367|+	5|TRINITY_DN1974_c0_g1_i9.p1:353-367|+	5|TRINITY_DN3037_c0_g1_i13.p1:353-367|+	5|TRINITY_DN905_c0_g1_i32.p1:353-367|+	5|TRINITY_DN208_c0_g1_i9.p1:353-367|+	N/A	5|TRINITY_DN318_c0_g1_i3.p1:353-367|+	5|TRINITY_DN6155_c0_g1_i1.p1:353-367|+	3|TRINITY_DN730_c0_g1_i4.p1:359-367|+	3|TRINITY_DN4980_c0_g1_i14.p1:431-439|+	5|TRINITY_DN1442_c0_g1_i14.p1:353-367|+	0.68	0.24	0.98	ACGGCTCAGAACATGTCACCTGGGGCTGAACCCCCAATTTCTAATGCTTTGATGGCCGCGCTGAAGCGGGCGCAAGCGCATCAGCGGCGGGGGTGTCCCG	CGCTTCTGGCGGTTAAAGTTGAGCTTGAACAGCTTATTATCTCAATTCTTGATGACCCAGGTGTGAGTAGAGTTATGCGTGAAGCTAGCTTTTCAAGTCC
CPSSR_17	AT	6|TRINITY_DN16167_c0_g1_i14.p1:1623-1834|+	4|TRINITY_DN6746_c0_g1_i2.p1:1723-1730|+	6|TRINITY_DN2753_c0_g1_i3.p1:646-657|+	N/A	N/A	6|TRINITY_DN6185_c0_g1_i30.p1:1723-1734|+	6|TRINITY_DN116_c0_g1_i10.p1:1723-1734|+	6|TRINITY_DN9616_c0_g1_i3.p1:1339-1350|+	N/A	6|TRINITY_DN21742_c0_g1_i22.p1:703-714|+	6|TRINITY_DN3845_c0_g1_i6.p1:1732-1743|+	6|TRINITY_DN3931_c0_g1_i7.p1:718-729|+	6|TRINITY_DN1875_c0_g1_i25.p1:1723-1734|+	6|TRINITY_DN9485_c1_g1_i6.p1:529-540|+	6|TRINITY_DN5948_c0_g1_i17.p1:1753-1764|+	6|TRINITY_DN28432_c0_g1_i34.p1:1738-1749|+	6|TRINITY_DN6853_c0_g1_i1.p1:1723-1734|+	N/A	6|TRINITY_DN9695_c0_g1_i43.p1:1717-1728|+	6|TRINITY_DN8120_c0_g1_i43.p1:1204-1215|+	6|TRINITY_DN2651_c0_g1_i8.p1:445-456|+	0.47	0.19	0.98	ATTTGATCTTATGGGTCATATAATGAAGCATACCATGGTGAAGGCCAAGGATATGCTCCAGGGCCTATCAAAGGATAAATGTGGAGTAGATGGTGCAAGC	GGGGAAGGATGGGACTTTGGTGAAGTGGCAAAAAATGGACGTGGAATAAATGCATCACAGTTCAACCTTTCCAACACTGGAATTGGGAGCTTTAATGATC
CPSSR_18	AT	6|TRINITY_DN16167_c0_g1_i3.p1:630-841|+	4|TRINITY_DN6746_c0_g1_i2.p1:1723-1730|+	6|TRINITY_DN2753_c0_g1_i3.p1:646-657|+	N/A	N/A	6|TRINITY_DN6185_c0_g1_i30.p1:1723-1734|+	6|TRINITY_DN116_c0_g1_i10.p1:1723-1734|+	6|TRINITY_DN9616_c0_g1_i3.p1:1339-1350|+	N/A	6|TRINITY_DN21742_c0_g1_i22.p1:703-714|+	6|TRINITY_DN3845_c0_g1_i6.p1:1732-1743|+	6|TRINITY_DN3931_c0_g1_i7.p1:718-729|+	6|TRINITY_DN1875_c0_g1_i25.p1:1723-1734|+	6|TRINITY_DN9485_c1_g1_i6.p1:529-540|+	6|TRINITY_DN5948_c0_g1_i17.p1:1753-1764|+	6|TRINITY_DN28432_c0_g1_i34.p1:1738-1749|+	6|TRINITY_DN6853_c0_g1_i1.p1:1723-1734|+	N/A	6|TRINITY_DN9695_c0_g1_i43.p1:1717-1728|+	6|TRINITY_DN8120_c0_g1_i43.p1:1204-1215|+	6|TRINITY_DN2651_c0_g1_i8.p1:445-456|+	0.47	0.19	0.98	ATTTGATCTTATGGGTCATATAATGAAGCATACCATGGTGAAGGCCAAGGATATGCTCCAGGGCCTATCAAAGGATAAATGTGGAGTAGATGGTGCAAGC	GGGGAAGGATGGGACTTTGGTGAAGTGGCAAAAAATGGACGTGGAATAAATGCATCACAGTTCAACCTTTCCAACACTGGAATTGGGAGCTTTAATGATC
CPSSR_19	AT	6|TRINITY_DN16167_c0_g1_i5.p1:630-841|+	4|TRINITY_DN6746_c0_g1_i2.p1:1723-1730|+	6|TRINITY_DN2753_c0_g1_i3.p1:646-657|+	N/A	N/A	6|TRINITY_DN6185_c0_g1_i30.p1:1723-1734|+	6|TRINITY_DN116_c0_g1_i10.p1:1723-1734|+	6|TRINITY_DN9616_c0_g1_i3.p1:1339-1350|+	N/A	6|TRINITY_DN21742_c0_g1_i22.p1:703-714|+	6|TRINITY_DN3845_c0_g1_i6.p1:1732-1743|+	6|TRINITY_DN3931_c0_g1_i7.p1:718-729|+	6|TRINITY_DN1875_c0_g1_i25.p1:1723-1734|+	6|TRINITY_DN9485_c1_g1_i6.p1:529-540|+	6|TRINITY_DN5948_c0_g1_i17.p1:1753-1764|+	6|TRINITY_DN28432_c0_g1_i34.p1:1738-1749|+	6|TRINITY_DN6853_c0_g1_i1.p1:1723-1734|+	N/A	6|TRINITY_DN9695_c0_g1_i43.p1:1717-1728|+	6|TRINITY_DN8120_c0_g1_i43.p1:1204-1215|+	6|TRINITY_DN2651_c0_g1_i8.p1:445-456|+	0.47	0.19	0.98	ATTTGATCTTATGGGTCATATAATGAAGCATACCATGGTGAAGGCCAAGGATATGCTCCAGGGCCTATCAAAGGATAAATGTGGAGTAGATGGTGCAAGC	GGGGAAGGATGGGACTTTGGTGAAGTGGCAAAAAATGGACGTGGAATAAATGCATCACAGTTCAACCTTTCCAACACTGGAATTGGGAGCTTTAATGATC
CPSSR_20	ATC	5|TRINITY_DN1724_c1_g1_i6.p2:119-333|+	5|TRINITY_DN1657_c0_g7_i1.p1:699-713|+	5|TRINITY_DN1257_c0_g1_i2.p1:717-731|+	N/A	N/A	5|TRINITY_DN2350_c2_g1_i10.p1:696-710|+	5|TRINITY_DN3956_c0_g1_i1.p1:696-710|+	5|TRINITY_DN7549_c1_g1_i2.p1:702-716|+	N/A	5|TRINITY_DN6304_c3_g1_i2.p1:696-710|+	5|TRINITY_DN7212_c0_g1_i1.p1:687-701|+	5|TRINITY_DN21_c0_g1_i14.p1:219-233|+	N/A	5|TRINITY_DN430_c0_g1_i8.p1:663-677|+	5|TRINITY_DN3570_c0_g1_i12.p1:138-152|+	5|TRINITY_DN8974_c0_g2_i1.p1:309-323|+	N/A	5|TRINITY_DN4874_c0_g1_i2.p1:696-710|+	N/A	3|TRINITY_DN1952_c1_g1_i6.p1:693-701|+	N/A	0.52	0.33	0.98	ATCTTGCTTACCAGTTATCCTCCGGTAAATTTGTTTCCGGCTCTCATCTCCGCTATGTATTTGATTTCGCTTTTGATCAGATGCTGGCTTATCTTCTGAT	GGCAGCCATCCGGGCTGATGATTGGAAATCCAACTGGGGCAAAGACAATTTTCCTGACATGGCAAACGCATCTGTGGTAGTTTCCTTTATGGCATTTGTG
CPSSR_21	ATC	6|TRINITY_DN1264_c0_g1_i1.p2:77-294|+	4|TRINITY_DN3806_c4_g1_i2.p1:180-191|+	6|TRINITY_DN4002_c0_g1_i2.p1:177-194|+	N/A	N/A	3|TRINITY_DN5108_c1_g2_i2.p1:195-203|+	N/A	3|TRINITY_DN384_c0_g1_i1.p1:186-194|+	N/A	5|TRINITY_DN41738_c0_g1_i8.p1:180-194|+	N/A	6|TRINITY_DN2033_c0_g1_i4.p1:177-194|+	6|TRINITY_DN176_c0_g1_i2.p1:174-191|+	6|TRINITY_DN5641_c0_g1_i4.p1:177-194|+	6|TRINITY_DN5877_c0_g1_i1.p1:177-194|+	6|TRINITY_DN12186_c0_g1_i14.p1:177-194|+	6|TRINITY_DN3165_c0_g1_i18.p1:177-194|+	N/A	N/A	N/A	N/A	1.16	0.43	0.97	ATCAGCGTCATCAACCCCACATGACTACCTCTCTCACTCCTCCAAATATCCTACCCCTTCAAGACTTCCATGGGGGTGTTGGTTCCTTTCTAGGGAAGAG	CATGTCATTCTCATCAGCAGGCCGAATTCACGATGAAGATCAATTAGCCAATAATGGGGATCATGGTTTGTCTGATGAAGAAGAGGATGATGATGGATCA
CPSSR_22	ATC	6|TRINITY_DN1264_c0_g1_i8.p1:77-294|+	4|TRINITY_DN3806_c4_g1_i2.p1:180-191|+	6|TRINITY_DN4002_c0_g1_i2.p1:177-194|+	N/A	N/A	3|TRINITY_DN5108_c1_g2_i2.p1:195-203|+	N/A	3|TRINITY_DN384_c0_g1_i1.p1:186-194|+	N/A	5|TRINITY_DN41738_c0_g1_i8.p1:180-194|+	N/A	6|TRINITY_DN2033_c0_g1_i4.p1:177-194|+	6|TRINITY_DN176_c0_g1_i2.p1:174-191|+	6|TRINITY_DN5641_c0_g1_i4.p1:177-194|+	6|TRINITY_DN5877_c0_g1_i1.p1:177-194|+	6|TRINITY_DN12186_c0_g1_i14.p1:177-194|+	6|TRINITY_DN3165_c0_g1_i18.p1:177-194|+	N/A	N/A	N/A	N/A	1.16	0.43	0.97	ATCAGCGTCATCAACCCCACATGACTACCTCTCTCACTCCTCCAAATATCCTACCCCTTCAAGACTTCCATGGGGGTGTTGGTTCCTTTCTAGGGAAGAG	CATGTCATTCTCATCAGCAGGCCGAATTCACGATGAAGATCAATTAGCCAATAATGGGGATCATGGTTTGTCTGATGAAGAAGAGGATGATGATGGATCA
CPSSR_23	ATG	5|TRINITY_DN7768_c1_g1_i2.p1:1396-1610|+	5|TRINITY_DN6080_c0_g1_i6.p1:1496-1510|+	5|TRINITY_DN10735_c0_g2_i7.p1:1499-1513|+	N/A	N/A	5|TRINITY_DN32906_c0_g1_i4.p1:1466-1480|+	5|TRINITY_DN5195_c0_g1_i5.p1:1487-1501|+	5|TRINITY_DN14398_c0_g1_i3.p1:1502-1516|+	N/A	5|TRINITY_DN29067_c0_g1_i1.p1:1496-1510|+	5|TRINITY_DN9009_c0_g1_i1.p1:1484-1498|+	5|TRINITY_DN4514_c0_g1_i1.p1:1496-1510|+	5|TRINITY_DN5181_c0_g1_i12.p1:1496-1510|+	5|TRINITY_DN1811_c0_g3_i1.p1:113-127|+	5|TRINITY_DN6244_c0_g1_i14.p1:1487-1501|+	5|TRINITY_DN8404_c0_g1_i6.p1:1496-1510|+	5|TRINITY_DN964_c0_g1_i8.p1:1487-1501|+	3|TRINITY_DN15428_c0_g2_i1.p1:1232-1240|+	N/A	5|TRINITY_DN2441_c1_g1_i10.p1:1496-1510|+	5|TRINITY_DN7752_c0_g1_i4.p1:1496-1510|+	0.47	0.19	0.98	CCTGTACCACTGTCAATGAATGTTCCGGATCCTGATTTTCACGATTTTGACCTGGACAGGACGGAAAAGTCTTTTGGAGAAAATCAAATCTGGGCTGCAT	GCATGCCGCGTTTCTATGCTTTCATTCATAAGGTAATCTCCAGGAAGCCATTTAAGATGAAGATTGGTTGGCTTAACTCGAAAACCAACAGTGAATTTGG
CPSSR_24	ATG	5|TRINITY_DN1450_c0_g1_i1.p2:574-788|+	4|TRINITY_DN1188_c0_g3_i5.p1:641-652|+	5|TRINITY_DN38049_c0_g1_i1.p1:728-742|+	N/A	N/A	5|TRINITY_DN82923_c0_g1_i1.p1:665-679|+	5|TRINITY_DN4932_c0_g1_i7.p1:686-700|+	5|TRINITY_DN38357_c0_g1_i1.p1:632-646|+	N/A	5|TRINITY_DN112661_c0_g1_i1.p1:671-685|+	5|TRINITY_DN2818_c3_g1_i2.p1:530-544|+	5|TRINITY_DN5562_c0_g1_i2.p1:719-733|+	5|TRINITY_DN21421_c0_g1_i2.p1:632-646|+	5|TRINITY_DN6500_c1_g1_i13.p1:752-766|+	5|TRINITY_DN23609_c0_g1_i1.p1:728-742|+	5|TRINITY_DN2075_c0_g1_i1.p1:425-439|+	5|TRINITY_DN6067_c0_g1_i11.p1:683-697|+	5|TRINITY_DN1294_c0_g1_i1.p1:557-571|+	5|TRINITY_DN6232_c0_g1_i2.p1:566-580|+	5|TRINITY_DN17188_c0_g1_i1.p1:614-628|+	5|TRINITY_DN13370_c0_g2_i3.p1:644-658|+	0.23	0.14	0.98	CCACCTTTGAAATTGGTTAGGAATTCTGAAACGGTCGATTCAAGGGCTTTTGAATTGGGACACTCGAGAGCGGGTATTGTTTCATTGTGTTTATCTGAGA	GTATTAAGCTTGACCCAAATTATCATAATGTTGAATTTATGATCACTACTGGACCGGGACCTTGCCCGCAGCTTGATAACAAGAACATTGTGTTTGGATC
CPSSR_25	ATG	7|TRINITY_DN1807_c0_g1_i10.p1:787-1007|+	4|TRINITY_DN2407_c0_g1_i1.p1:887-898|+	N/A	N/A	N/A	4|TRINITY_DN10185_c0_g1_i4.p1:887-898|+	7|TRINITY_DN140_c0_g1_i14.p1:695-715|+	N/A	N/A	2|TRINITY_DN1673_c0_g1_i1.p1:887-892|+	4|TRINITY_DN4526_c0_g1_i21.p1:887-898|+	4|TRINITY_DN964_c0_g1_i4.p1:695-706|+	4|TRINITY_DN396_c0_g1_i1.p1:887-898|+	4|TRINITY_DN1087_c0_g4_i3.p1:887-898|+	5|TRINITY_DN1579_c1_g1_i5.p1:887-901|+	4|TRINITY_DN3666_c0_g1_i14.p1:1070-1081|+	N/A	4|TRINITY_DN4893_c0_g1_i1.p1:887-898|+	4|TRINITY_DN3945_c0_g1_i19.p1:887-898|+	N/A	N/A	1.27	0.38	0.93	GAGAAGATTACACAAAAGGTTGAGGGACAGTTGTCCAAATCACAGAAAGAATTCCTTCTTCGTCAGCAGATGAGGGCTATCAAAGAAGAGCTAGGCGACA	TGTCTTTGCTGGAAAGGAAGATGCAAAGTGCAGGAATGCCTTCAAATATCTGGAAGCATGCACAAAGGGAATTAAGGCGACTTAAAAAAATGCAGCCTCA
CPSSR_26	ATG	7|TRINITY_DN1807_c0_g2_i2.p1:787-1007|+	4|TRINITY_DN2407_c0_g1_i1.p1:887-898|+	4|TRINITY_DN1103_c0_g1_i1.p1:887-898|+	N/A	N/A	4|TRINITY_DN10185_c0_g1_i4.p1:887-898|+	N/A	4|TRINITY_DN7155_c0_g1_i2.p1:887-898|+	N/A	2|TRINITY_DN1673_c0_g1_i1.p1:887-892|+	N/A	4|TRINITY_DN964_c0_g1_i4.p1:695-706|+	7|TRINITY_DN396_c0_g1_i4.p1:887-907|+	4|TRINITY_DN1087_c0_g4_i3.p1:887-898|+	4|TRINITY_DN5335_c3_g1_i1.p1:266-277|+	4|TRINITY_DN3666_c0_g1_i12.p1:887-898|+	N/A	4|TRINITY_DN4893_c0_g1_i1.p1:887-898|+	N/A	4|TRINITY_DN582_c2_g1_i1.p1:695-706|+	4|TRINITY_DN653_c0_g1_i3.p1:881-892|+	1.22	0.33	0.94	GAGAAGATTACGCAAAAGGTTGAGGGGCAGTTGTCCAAAACACAGAAAGAATTTCTTCTTCGTCAGCAGATGAGGGCTATCAAAGAAGAGCTAGGCGACA	TGTCTTTGCTGGAAAGGAAGATGCAAAGTGCAGGAATGCCTTCAAATATCTGGAAGCATGCACAAAGGGAATTAAGGCGACTTAAAAAAATGCAGCCTCA
CPSSR_27	CAC	5|TRINITY_DN1755_c0_g2_i1.p1:2476-2690|+	5|TRINITY_DN11595_c0_g1_i13.p1:2387-2401|+	4|TRINITY_DN6405_c1_g1_i10.p1:233-244|+	N/A	N/A	N/A	N/A	4|TRINITY_DN15928_c0_g4_i1.p1:236-247|+	N/A	4|TRINITY_DN5672_c0_g4_i1.p1:695-706|+	4|TRINITY_DN1975_c2_g1_i1.p1:425-436|+	5|TRINITY_DN3278_c0_g1_i2.p1:2504-2518|+	6|TRINITY_DN647_c1_g1_i28.p1:983-1000|+	5|TRINITY_DN9067_c0_g1_i13.p1:548-562|+	6|TRINITY_DN6987_c0_g1_i10.p1:314-331|+	N/A	6|TRINITY_DN13962_c0_g1_i1.p1:476-493|+	N/A	N/A	4|TRINITY_DN5341_c0_g1_i14.p2:461-472|+	N/A	0.8	0.43	0.96	CCTCCTCCACAAACACCAAAGCCTCCCAGTGCTCCTCCACCTCCAGGGCGTGGTGTTGCACCTGGTCCACCTCCACCACCAGGAACCAAGGGCTCCGATG	CTCTATCTTCTGGAAAGGGAAGAGCCTCTTTGGGACCGTTAAGAGGTCGCGTTACTACTGGTTCTTCAATTCCCCCTAAAAAAGCTTCGTTAAAGCCATT
CPSSR_28	CAC	5|TRINITY_DN1755_c0_g2_i5.p1:2320-2534|+	5|TRINITY_DN11595_c0_g1_i13.p1:2387-2401|+	4|TRINITY_DN6405_c1_g1_i10.p1:233-244|+	N/A	N/A	N/A	N/A	4|TRINITY_DN15928_c0_g4_i1.p1:236-247|+	N/A	4|TRINITY_DN5672_c0_g4_i1.p1:695-706|+	4|TRINITY_DN1975_c2_g1_i1.p1:425-436|+	5|TRINITY_DN3278_c0_g1_i5.p1:2426-2440|+	6|TRINITY_DN647_c1_g1_i28.p1:983-1000|+	5|TRINITY_DN9067_c0_g1_i13.p1:548-562|+	6|TRINITY_DN6987_c0_g1_i10.p1:314-331|+	N/A	6|TRINITY_DN13962_c0_g1_i1.p1:476-493|+	N/A	N/A	4|TRINITY_DN5341_c0_g1_i14.p2:461-472|+	N/A	0.8	0.43	0.96	CCTCCTCCTCAAGCACCAAAGCCTCCCAGTGCTCCTCCACCTCCAGGGCGTGGTGTTGCACCTGGTCCACCTCCACCACCAGGAACCAAGGGCTCCGATG	CTCTATCTTCTGGAAAGGGAAGAGCCTCTTTGGGACCGTTAAGAGGTCGCGTTACTACTGGTTCTTCAATTCCCCCTAAAAAAGCTTCGTTAAAGCCATT
CPSSR_29	CAC	5|TRINITY_DN1755_c0_g2_i6.p1:1315-1529|+	5|TRINITY_DN11595_c0_g1_i13.p1:2387-2401|+	4|TRINITY_DN6405_c1_g1_i10.p1:233-244|+	N/A	N/A	N/A	N/A	4|TRINITY_DN15928_c0_g4_i1.p1:236-247|+	N/A	4|TRINITY_DN5672_c0_g4_i1.p1:695-706|+	4|TRINITY_DN1975_c2_g1_i1.p1:425-436|+	5|TRINITY_DN3278_c0_g1_i5.p1:2426-2440|+	6|TRINITY_DN647_c1_g1_i28.p1:983-1000|+	5|TRINITY_DN9067_c0_g1_i13.p1:548-562|+	6|TRINITY_DN6987_c0_g1_i10.p1:314-331|+	N/A	6|TRINITY_DN13962_c0_g1_i1.p1:476-493|+	N/A	N/A	4|TRINITY_DN5341_c0_g1_i14.p2:461-472|+	N/A	0.8	0.43	0.96	CCTCCTCCTCAAGCACCAAAGCCTCCCAGTGCTCCTCCACCTCCAGGGCGTGGTGTTGCACCTGGTCCACCTCCACCACCAGGAACCAAGGGCTCCGATG	CTCTATCTTCTGGAAAGGGAAGAGCCTCTTTGGGACCGTTAAGAGGTCGCGTTACTACTGGTTCTTCAATTCCCCCTAAAAAAGCTTCGTTAAAGCCATT
CPSSR_30	CAC	5|TRINITY_DN2090_c0_g1_i4.p1:669-883|+	3|TRINITY_DN2443_c0_g1_i4.p1:757-765|+	4|TRINITY_DN3129_c1_g1_i21.p1:754-765|+	N/A	N/A	N/A	2|TRINITY_DN26372_c0_g1_i1.p1:121-126|+	N/A	N/A	N/A	N/A	5|TRINITY_DN119_c0_g2_i1.p1:751-765|+	5|TRINITY_DN3702_c0_g2_i1.p1:751-765|+	5|TRINITY_DN13567_c0_g1_i1.p1:769-783|+	5|TRINITY_DN2630_c0_g2_i1.p1:751-765|+	5|TRINITY_DN315497_c0_g1_i1.p1:190-204|+	4|TRINITY_DN515_c0_g4_i1.p1:523-534|+	4|TRINITY_DN5964_c0_g1_i1.p1:514-525|+	N/A	N/A	3|TRINITY_DN60383_c0_g1_i1.p1:106-114|+	0.99	0.43	0.93	CCTAGCTAAGCATCTTCCCATCGAAGTCGTTGCCAAAATCGAAGAGCTCCGCCTCAAATCCACCCTCGCTCGTCGATCTCTCATGTCCCACCACCCTCAG	GACCTCACCACTGCTGCCGACCTCGAGGACCAAAAAATCCGACGAATGAGACGAGCACTCGACTCCTCAGACGTGGAGCTTGTCAAGCTCATGGTCATGG
CPSSR_31	CAG	6|TRINITY_DN7246_c1_g1_i1.p1:150-367|+	3|TRINITY_DN57862_c0_g1_i1.p1:250-258|+	4|TRINITY_DN35029_c0_g1_i1.p1:259-270|+	N/A	N/A	3|TRINITY_DN6517_c0_g1_i2.p1:334-342|+	N/A	N/A	N/A	4|TRINITY_DN22921_c0_g1_i1.p1:418-429|+	N/A	2|TRINITY_DN2307_c12_g1_i1.p1:298-303|+	4|TRINITY_DN21968_c0_g1_i1.p1:307-318|+	4|TRINITY_DN3264_c0_g1_i1.p1:286-297|+	6|TRINITY_DN21721_c0_g1_i1.p1:262-279|+	5|TRINITY_DN24634_c0_g1_i1.p1:283-297|+	5|TRINITY_DN20585_c0_g1_i2.p1:250-264|+	N/A	3|TRINITY_DN2760_c0_g1_i3.p1:346-354|+	N/A	N/A	1.19	0.43	0.96	AAATGGGTCCAACTTTCTGACCTCTTTCATCGACCGTGACCCCTCTCTAAAATCCCTCCTCTCTCGCATCGACATTTCCGGCCGATCTCACCCCCTCTCC	CATCCCCTCCTTGGCCGCCACCACCGCCGCCGCCGTCCCTTCCTCCAGCTCACCCGCGTCGGCACCCTCGATGACGACTTCTTCTCTGGCGACGATCTCT
CPSSR_32	CAT	8|TRINITY_DN774_c3_g1_i1.p1:283-506|+	4|TRINITY_DN22760_c0_g1_i2.p1:389-400|+	5|TRINITY_DN50669_c1_g1_i6.p1:389-403|+	N/A	N/A	N/A	8|TRINITY_DN5435_c0_g1_i4.p1:386-409|+	N/A	N/A	N/A	N/A	3|TRINITY_DN7511_c0_g1_i1.p1:389-397|+	4|TRINITY_DN2046_c0_g1_i1.p1:389-400|+	4|TRINITY_DN6797_c0_g1_i1.p1:389-400|+	4|TRINITY_DN1837_c0_g1_i1.p1:389-400|+	4|TRINITY_DN9304_c0_g1_i1.p1:389-400|+	4|TRINITY_DN7214_c0_g1_i1.p1:389-400|+	N/A	8|TRINITY_DN4348_c0_g1_i20.p1:383-406|+	8|TRINITY_DN2103_c5_g1_i12.p1:383-406|+	N/A	1.93	0.43	0.97	AATTGGGAAACAAAGAAGGTGAGGAAGAAGAAGCAGAGGAGTTTGCAGCAAAAGAAAAATAAGGCACCTATTCAAGCAGTTGCAATGGCAAATAGTAACC	CAAGTTCTGTGGTTGTTCCTGATGTTTGGTGTGGGCCAGGGATTGGGTTCAATATTGATGCTGCTGCCTCTGTTGATTGTGTGGTGGCAAGAAGGCCTGT
CPSSR_33	CCA	5|TRINITY_DN12212_c0_g1_i8.p1:580-794|+	N/A	5|TRINITY_DN7925_c0_g1_i11.p1:677-691|+	N/A	N/A	N/A	N/A	5|TRINITY_DN9814_c0_g2_i2.p1:659-673|+	N/A	6|TRINITY_DN23329_c0_g1_i1.p1:665-682|+	5|TRINITY_DN14511_c0_g2_i1.p1:128-142|+	5|TRINITY_DN39915_c0_g1_i23.p1:950-964|+	5|TRINITY_DN2978_c0_g1_i9.p1:677-691|+	5|TRINITY_DN13292_c0_g1_i14.p1:686-700|+	5|TRINITY_DN13422_c0_g1_i2.p1:686-700|+	5|TRINITY_DN15300_c0_g1_i1.p1:677-691|+	5|TRINITY_DN4047_c0_g2_i18.p1:674-688|+	N/A	5|TRINITY_DN41880_c0_g2_i3.p1:647-661|+	N/A	N/A	0.28	0.43	0.99	GGTCAAAGTCGGAAAGGAAGGCAAGTTTATCTTGGCGGTTATGATAAAGAAGAGAAAGCAGCTAGAGCTTATGATCTTGCTGCCCTCAAGTACTGGGGCC	ACTTTCCGGCGTGTAACTATGAGAAGGAACTGGAGGATATGAAGAACATGACTAGGCAGGAGTTTGTTGCTTCACTTAGAAGGAAAAGTAGTGGGTTTTC
CPSSR_34	CCT	5|TRINITY_DN2994_c1_g2_i1.p1:390-604|+	2|TRINITY_DN661_c0_g3_i1.p1:562-567|+	2|TRINITY_DN6102_c0_g1_i7.p1:481-486|+	N/A	N/A	2|TRINITY_DN7325_c0_g1_i1.p1:315-320|+	N/A	2|TRINITY_DN20719_c0_g1_i5.p1:520-525|+	N/A	2|TRINITY_DN8600_c0_g1_i1.p1:580-585|+	2|TRINITY_DN7681_c1_g1_i6.p1:499-504|+	5|TRINITY_DN35888_c0_g1_i10.p1:562-576|+	5|TRINITY_DN3812_c0_g1_i2.p1:508-522|+	8|TRINITY_DN8180_c0_g1_i9.p1:562-585|+	2|TRINITY_DN15780_c0_g1_i3.p1:490-495|+	2|TRINITY_DN4230_c0_g1_i10.p1:490-495|+	2|TRINITY_DN29446_c0_g1_i2.p1:490-495|+	N/A	2|TRINITY_DN10729_c0_g1_i13.p1:502-507|+	2|TRINITY_DN41005_c0_g1_i4.p1:502-507|+	2|TRINITY_DN24228_c0_g1_i3.p1:508-513|+	1.75	0.24	0.75	TGGGGAAGAGGCTCACTCCGTTGTCGAAAAATTTGACTCTCATGAAGTGTTAGGTAGGATTATCAAGGTAGAGTTTGCAAAGAGATTCAAGAAACCTTCA	GGCCCACCACCTGGAGAGATACGTCATAAGCTGTATGTGTCCAATCTTGCATGGAAAGTGAGATCAAATGATCTCAAAGAATTTTTTGCTGCCAACTTTA
CPSSR_35	CT	6|TRINITY_DN3259_c2_g1_i2.p1:206-417|+	6|TRINITY_DN7083_c0_g1_i5.p1:309-320|+	6|TRINITY_DN20712_c0_g1_i3.p1:309-320|+	N/A	N/A	N/A	4|TRINITY_DN3985_c1_g1_i1.p1:313-320|+	N/A	N/A	4|TRINITY_DN222_c0_g2_i1.p1:304-311|+	N/A	6|TRINITY_DN5595_c0_g1_i6.p1:402-413|+	6|TRINITY_DN65683_c0_g1_i1.p1:309-320|+	6|TRINITY_DN6550_c1_g1_i13.p1:309-320|+	6|TRINITY_DN9516_c1_g1_i1.p1:318-329|+	6|TRINITY_DN7097_c0_g1_i5.p1:411-422|+	6|TRINITY_DN1522_c0_g1_i1.p1:309-320|+	N/A	N/A	N/A	N/A	0.77	0.48	0.98	CTCTGCACCCACTAGACCCACTCACGGTTCAAGAAATCAATCAGGTCCGAGCCATCCTTTCCACGTATGAGCCCTTCTTGGGTTCCCCACCAGCAATCAA	TGATGAGCCTGAAAAATCTCAAGTCTTGGGCTGGAAAACAGGGGACCCACTTCCCCCAAGAAAAGTCTCTGTTATTGGACTATTAAATGGTCATAGTCAT
CPSSR_36	CT	6|TRINITY_DN5074_c0_g1_i1.p1:132-343|+	N/A	6|TRINITY_DN6380_c0_g2_i1.p1:232-243|+	N/A	N/A	N/A	3|TRINITY_DN18095_c0_g1_i3.p1:232-237|+	3|TRINITY_DN14580_c0_g1_i2.p1:232-237|+	N/A	4|TRINITY_DN3631_c0_g1_i11.p1:232-239|+	N/A	6|TRINITY_DN11650_c0_g1_i7.p1:232-243|+	N/A	6|TRINITY_DN14212_c0_g1_i14.p1:232-243|+	6|TRINITY_DN7817_c0_g1_i1.p1:232-243|+	6|TRINITY_DN10505_c0_g2_i2.p1:232-243|+	6|TRINITY_DN4545_c0_g1_i11.p2:232-243|+	6|TRINITY_DN5348_c0_g1_i2.p1:229-240|+	N/A	N/A	3|TRINITY_DN8102_c1_g1_i1.p1:232-237|+	1.32	0.43	0.96	GAACCTCCAAAACTGGACTAAATCAACCTTCGTTAATCCTTGTCTGGGCTTCACCTCCTACCTCCAAGGCGCCACCTGCAACAATGGCCGCATCTACAAA	AATCTCGCTCTAAGAGGCTCCATCTCACCTTACCTTGCTAATTGCACCAATCTCCAAGCCCTAGACCTTTCCTCCAACTCCCTCTCTGGCCCAATCCCCA
CPSSR_37	CT	6|TRINITY_DN10268_c0_g1_i20.p1:11-222|+	6|TRINITY_DN9134_c0_g2_i5.p1:150-161|+	6|TRINITY_DN9719_c1_g1_i7.p1:150-161|+	N/A	N/A	N/A	5|TRINITY_DN12124_c0_g1_i10.p1:113-122|+	N/A	N/A	N/A	3|TRINITY_DN10316_c1_g3_i1.p1:168-173|+	6|TRINITY_DN2062_c0_g1_i10.p2:150-161|+	6|TRINITY_DN37099_c0_g1_i2.p1:111-122|+	6|TRINITY_DN502_c3_g1_i4.p1:150-161|+	4|TRINITY_DN10968_c0_g1_i6.p1:154-161|+	6|TRINITY_DN11150_c0_g1_i32.p2:150-161|+	6|TRINITY_DN13307_c0_g1_i1.p2:150-161|+	6|TRINITY_DN14678_c0_g1_i1.p1:111-122|+	N/A	6|TRINITY_DN6803_c0_g1_i35.p1:111-122|+	N/A	0.93	0.38	0.94	ACAACAGTGGACGGGATGAGTATGGCGTTCTGTTATACTACAAGTACACCCCAATTCCAGACCTTAACGAGCTCTTCACCTTCTATAATACCAGCTGCAA	CCTCGGCCGCGTCCGTCTCTCTCCAAATGGCGTCAATGTTACTGTTGGTGGAAAGCTATCATCTTTAGAGAAGCACATTGCTGCAATGAAGTCAAACTCT
CPSSR_38	CT	6|TRINITY_DN10268_c0_g1_i33.p1:11-222|+	6|TRINITY_DN9134_c0_g2_i5.p1:150-161|+	6|TRINITY_DN9719_c1_g1_i7.p1:150-161|+	N/A	N/A	N/A	5|TRINITY_DN12124_c0_g1_i10.p1:113-122|+	N/A	N/A	N/A	3|TRINITY_DN10316_c1_g3_i1.p1:168-173|+	6|TRINITY_DN2062_c0_g1_i10.p2:150-161|+	6|TRINITY_DN37099_c0_g1_i2.p1:111-122|+	6|TRINITY_DN502_c3_g1_i4.p1:150-161|+	4|TRINITY_DN10968_c0_g1_i6.p1:154-161|+	6|TRINITY_DN11150_c0_g1_i32.p2:150-161|+	6|TRINITY_DN13307_c0_g1_i1.p2:150-161|+	6|TRINITY_DN14678_c0_g1_i1.p1:111-122|+	N/A	6|TRINITY_DN6803_c0_g1_i35.p1:111-122|+	N/A	0.93	0.38	0.94	ACAACAGTGGACGGGATGAGTATGGCGTTCTGTTATACTACAAGTACACCCCAATTCCAGACCTTAACGAGCTCTTCACCTTCTATAATACCAGCTGCAA	CCTCGGCCGCGTCCGTCTCTCTCCAAATGGCGTCAATGTTACTGTTGGTGGAAAGCTATCATCTTTAGAGAAGCACATTGCTGCAATGAAGTCAAACTCT
CPSSR_39	CTG	5|TRINITY_DN5025_c0_g1_i6.p1:70-284|+	4|TRINITY_DN11603_c0_g1_i1.p1:170-181|+	7|TRINITY_DN1857_c0_g1_i6.p1:374-394|+	N/A	N/A	N/A	N/A	N/A	N/A	7|TRINITY_DN5523_c0_g1_i8.p1:164-184|+	N/A	4|TRINITY_DN7781_c0_g1_i29.p1:191-202|+	7|TRINITY_DN4120_c0_g1_i10.p1:164-184|+	5|TRINITY_DN10320_c0_g1_i3.p1:170-184|+	6|TRINITY_DN10908_c0_g1_i11.p1:164-181|+	4|TRINITY_DN3309_c0_g1_i2.p1:170-181|+	3|TRINITY_DN364_c0_g1_i9.p1:164-172|+	6|TRINITY_DN1008_c0_g1_i1.p1:164-181|+	N/A	N/A	N/A	1.35	0.48	0.96	ACCCATGGTATATGGCAAAGTGCCATTGGTTATGATCCTTATGCTCCTAACAAGGAGGATAACAAGAAATCTTCTCAACCTAAGGCTTCAAATGCTGCTT	AGCCTGATGGTGAAAATGCTTACGCGAGCTTCCAGGGCTTGCTTGCACTTGCCCGTATAACTGGTTCTAATGCTGATGAGGCTCGTGGGGCCTGCAAGAA
CPSSR_40	GA	6|TRINITY_DN1721_c1_g1_i1.p1:376-587|+	6|TRINITY_DN3244_c0_g1_i8.p1:554-565|+	6|TRINITY_DN1258_c0_g1_i13.p1:554-565|+	N/A	N/A	N/A	N/A	6|TRINITY_DN1021_c0_g1_i1.p1:554-565|+	N/A	2|TRINITY_DN5424_c0_g1_i13.p1:211-214|+	N/A	6|TRINITY_DN2591_c1_g1_i22.p1:563-574|+	N/A	N/A	6|TRINITY_DN920_c2_g1_i11.p1:416-427|+	6|TRINITY_DN1389_c0_g1_i15.p1:269-280|+	N/A	6|TRINITY_DN4319_c0_g1_i1.p1:704-715|+	6|TRINITY_DN2465_c2_g1_i12.p1:554-565|+	N/A	6|TRINITY_DN10957_c0_g1_i18.p1:554-565|+	1.15	0.48	0.93	AACATGGCTGTAGATGCTGTGGTAACAAACTTGAAAAGCAGGGCGCGGATGATAAGTACATCTGAAGAAATAGCACAGGTTGGCACAATATCTGCAAATG	TTGGTGAGCTAATTGCAAAGGCAATGGAGAAAGTCGGCAAGGAGGGAATAATTACAATCCAAGATGGGAAGACATTGTATAATGAATTGGAAGTTGTTGA
CPSSR_41	GA	6|TRINITY_DN1810_c0_g2_i2.p1:789-1000|+	6|TRINITY_DN1568_c0_g1_i2.p1:1180-1191|+	6|TRINITY_DN4015_c0_g1_i1.p1:4495-4506|+	N/A	N/A	3|TRINITY_DN4784_c0_g1_i4.p1:3247-3252|+	N/A	N/A	N/A	N/A	N/A	6|TRINITY_DN1919_c0_g2_i1.p1:4453-4464|+	N/A	6|TRINITY_DN16461_c0_g1_i1.p1:205-216|+	6|TRINITY_DN162_c0_g1_i1.p1:3838-3849|+	6|TRINITY_DN6261_c0_g1_i2.p1:994-1005|+	6|TRINITY_DN29511_c0_g1_i1.p1:223-234|+	6|TRINITY_DN7080_c0_g1_i10.p1:994-1005|+	N/A	N/A	6|TRINITY_DN4016_c0_g1_i1.p1:148-159|+	0.86	0.48	0.98	TTGCTGTATTCTAATGGCATCTGGTAACTGTTGGGTTTGCAATCAGTGCAAAAATTTTAAGTTATGTGATAAATGTTATGAAGATGAACAAAAACTTGAG	CATCCTGCCAATAATCAAAGGGGCATGCATACACTTTATCCAGTTGAAGTCAGTGGTGTACCTGCAGATACAAAAGATAAAGACGAGATTCTTGAAAGTG
CPSSR_42	GA	6|TRINITY_DN1810_c0_g2_i3.p1:4410-4621|+	6|TRINITY_DN1568_c0_g1_i4.p1:4474-4485|+	N/A	N/A	N/A	N/A	4|TRINITY_DN5091_c0_g1_i1.p1:4315-4322|+	4|TRINITY_DN10571_c0_g1_i5.p1:3574-3581|+	N/A	6|TRINITY_DN3371_c0_g1_i13.p1:4486-4497|+	4|TRINITY_DN3055_c1_g1_i2.p1:3238-3245|+	6|TRINITY_DN63861_c0_g1_i1.p1:271-282|+	6|TRINITY_DN2922_c0_g1_i1.p1:3562-3573|+	6|TRINITY_DN4496_c0_g1_i1.p1:4474-4485|+	4|TRINITY_DN162_c0_g1_i3.p1:4459-4466|+	6|TRINITY_DN6261_c0_g1_i7.p1:3988-3999|+	6|TRINITY_DN2481_c0_g1_i2.p1:4471-4482|+	6|TRINITY_DN7080_c0_g1_i8.p1:4513-4524|+	4|TRINITY_DN1972_c0_g1_i9.p1:148-155|+	4|TRINITY_DN3163_c0_g1_i10.p1:4504-4511|+	N/A	0.98	0.29	0.97	TTGCTGTTTTCAAATGGCATCTGGAAACCGTTGGGTTTGCAACCAGTGCAAAAATTTTCAGCTATGCGATAAGTGTTATGATGCTGAACAAAAACTTGAG	CATCCTGTCAATAATCAGAGGGACTCACATATGCTTTATCCAGTTGAAATCAACGGTGTTCCTACGGACACAAAAGATAAAGATGAGATTCTTGAGAGTG
CPSSR_43	GA	6|TRINITY_DN1810_c0_g2_i4.p1:4290-4501|+	6|TRINITY_DN1568_c0_g1_i4.p1:4474-4485|+	N/A	N/A	N/A	N/A	4|TRINITY_DN5091_c0_g1_i1.p1:4315-4322|+	4|TRINITY_DN10571_c0_g1_i5.p1:3574-3581|+	N/A	6|TRINITY_DN3371_c0_g1_i13.p1:4486-4497|+	4|TRINITY_DN3055_c1_g1_i2.p1:3238-3245|+	6|TRINITY_DN63861_c0_g1_i1.p1:271-282|+	6|TRINITY_DN2922_c0_g1_i1.p1:3562-3573|+	6|TRINITY_DN4496_c0_g1_i1.p1:4474-4485|+	4|TRINITY_DN162_c0_g1_i3.p1:4459-4466|+	6|TRINITY_DN6261_c0_g1_i7.p1:3988-3999|+	6|TRINITY_DN2481_c0_g1_i2.p1:4471-4482|+	6|TRINITY_DN7080_c0_g1_i8.p1:4513-4524|+	4|TRINITY_DN1972_c0_g1_i9.p1:148-155|+	4|TRINITY_DN3163_c0_g1_i10.p1:4504-4511|+	N/A	0.98	0.29	0.97	TTGCTGTTTTCAAATGGCATCTGGAAACCGTTGGGTTTGCAACCAGTGCAAAAATTTTCAGCTATGCGATAAGTGTTATGATGCTGAACAAAAACTTGAG	CATCCTGTCAATAATCAGAGGGACTCACATATGCTTTATCCAGTTGAAATCAACGGTGTTCCTACGGACACAAAAGATAAAGATGAGATTCTTGAGAGTG
CPSSR_44	GA	6|TRINITY_DN105912_c0_g1_i1.p1:557-768|+	6|TRINITY_DN4328_c0_g1_i29.p1:1047-1058|+	6|TRINITY_DN71470_c0_g1_i1.p1:1281-1292|+	N/A	N/A	5|TRINITY_DN7977_c1_g1_i2.p1:1286-1295|+	6|TRINITY_DN1639_c0_g1_i3.p1:762-773|+	6|TRINITY_DN12281_c0_g1_i1.p1:1281-1292|+	N/A	6|TRINITY_DN24252_c0_g2_i2.p1:1281-1292|+	4|TRINITY_DN15290_c0_g2_i4.p1:1285-1292|+	N/A	N/A	6|TRINITY_DN72370_c0_g2_i1.p1:444-455|+	N/A	6|TRINITY_DN67818_c0_g1_i4.p1:1281-1292|+	6|TRINITY_DN2706_c0_g1_i1.p1:1281-1292|+	6|TRINITY_DN16224_c0_g1_i1.p1:393-404|+	6|TRINITY_DN13386_c0_g1_i1.p1:1284-1295|+	6|TRINITY_DN6451_c0_g2_i5.p1:1284-1295|+	N/A	0.56	0.33	0.97	TGACTCTGCTTAGCGTTGCCAAAGATGAAGAAAGTAAGAAAATCTTGCTTGAAGAGGGTATTTCTAGAATGGCTATACATAGCCTTATTGGGAGCTCATT	ATATGCTGTGAAGTTATTGCTCGAACTCTCCGGTGACAAAGCTTATTGTGCTAAAATTGCTTCAGAAAAAGGGGCATTAGTTCTTCTCTCAAGCATGGCT
CPSSR_45	GA	6|TRINITY_DN1883_c3_g1_i2.p1:534-745|+	6|TRINITY_DN3062_c2_g1_i1.p1:1213-1224|+	6|TRINITY_DN69767_c0_g1_i2.p1:1213-1224|+	N/A	N/A	6|TRINITY_DN2981_c0_g1_i1.p1:1213-1224|+	4|TRINITY_DN12161_c0_g1_i1.p1:1213-1220|+	4|TRINITY_DN660_c0_g1_i2.p1:1213-1220|+	N/A	6|TRINITY_DN8646_c0_g1_i1.p1:1213-1224|+	4|TRINITY_DN248_c0_g1_i1.p1:1213-1220|+	6|TRINITY_DN5011_c0_g1_i15.p1:1213-1224|+	6|TRINITY_DN12093_c0_g1_i1.p1:1213-1224|+	6|TRINITY_DN4259_c0_g1_i1.p1:1213-1224|+	6|TRINITY_DN388_c0_g3_i1.p1:1213-1224|+	6|TRINITY_DN14492_c0_g1_i1.p1:1213-1224|+	6|TRINITY_DN6307_c0_g1_i2.p1:1213-1224|+	6|TRINITY_DN1349_c0_g1_i1.p1:1213-1224|+	4|TRINITY_DN18133_c0_g1_i2.p1:1213-1220|+	6|TRINITY_DN11193_c0_g1_i1.p1:1213-1224|+	6|TRINITY_DN5481_c0_g3_i5.p1:1213-1224|+	0.83	0.14	0.98	TGATCGTCTCAAAGAGAGGGATGCACCAAGGGAGACAAAGGAGGAAAGGGAAGAGCGGCTGCATAGGGAAAAGATTCGTGAGGAGCGGCGTCGAGAGAGG	AGGCTGGAGGCAAAGGATGCTGCGATGGGGAAGAAAAGTAAGATTACCAGAGACAGAGACCGTGATATCAGTGAAAAGGTTGCACTTGGGATGGCTTCTG
CPSSR_46	GA	6|TRINITY_DN39037_c0_g1_i14.p1:410-621|+	N/A	6|TRINITY_DN4537_c0_g1_i1.p1:510-521|+	N/A	N/A	4|TRINITY_DN193846_c0_g1_i1.p1:492-499|+	4|TRINITY_DN23175_c0_g1_i1.p1:651-658|+	N/A	N/A	3|TRINITY_DN8557_c0_g1_i5.p1:509-514|+	N/A	6|TRINITY_DN38492_c0_g1_i2.p1:510-521|+	6|TRINITY_DN27802_c0_g1_i1.p1:507-518|+	6|TRINITY_DN18294_c0_g1_i12.p1:513-524|+	3|TRINITY_DN7598_c2_g1_i1.p1:510-515|+	6|TRINITY_DN31999_c0_g1_i1.p1:108-119|+	6|TRINITY_DN11456_c0_g1_i3.p1:510-521|+	N/A	4|TRINITY_DN6710_c0_g2_i1.p1:654-661|+	N/A	N/A	1.22	0.43	0.96	CCCGTGGCCGAGAGCAAGAAAAGCTTCAGATGGAGCTCAAGAAGTTGCAGAAGTTGAAGGAATTCAAGCCCACAATGACTTTTCCAGTTGTTCATTCTCT	CCAAGATAAGAAAGAGAAGAAGAAAAAGGGTTGCCCTGAGAAGAAAAGGCCATCTCCACCTTATGTCCTGTGGGTTAAAGGTCAATGGAATGAGGTCAAG
CPSSR_47	GA	6|TRINITY_DN5313_c1_g1_i1.p1:1083-1294|+	6|TRINITY_DN141_c0_g2_i1.p1:1036-1047|+	6|TRINITY_DN8532_c0_g1_i8.p1:1183-1194|+	N/A	N/A	6|TRINITY_DN6038_c0_g1_i11.p1:1183-1194|+	6|TRINITY_DN23245_c0_g1_i2.p1:1183-1194|+	6|TRINITY_DN6933_c0_g1_i1.p1:1183-1194|+	N/A	3|TRINITY_DN4351_c0_g1_i14.p1:1189-1194|+	N/A	6|TRINITY_DN6247_c1_g1_i6.p1:289-300|+	6|TRINITY_DN3251_c0_g2_i17.p1:1063-1074|+	6|TRINITY_DN4534_c0_g1_i8.p1:1180-1191|+	6|TRINITY_DN2194_c1_g1_i1.p1:184-195|+	6|TRINITY_DN1115_c0_g2_i2.p1:1183-1194|+	6|TRINITY_DN5478_c0_g1_i1.p1:1183-1194|+	N/A	3|TRINITY_DN4810_c0_g1_i10.p1:1189-1194|+	N/A	6|TRINITY_DN16763_c0_g1_i41.p1:1183-1194|+	1.02	0.29	0.97	CAATTTACCTTGGTCAAATCACAGTCCCATTGTTCTTGGACCAAGATTCAAGGATGCATTCGAAGATGCAAACTCCTACCTCGCCATAGAGCCTGTTTTT	TACGTAGTGACATACAATCCTTCTAAGGGTAATATATATGCACTATTCAAGGATCAAGCAAAGCCAGATGACATTTTGAAAGCTACTTTCCATGCTAATG
CPSSR_48	GA	6|TRINITY_DN724_c0_g2_i2.p1:233-444|+	6|TRINITY_DN71_c0_g1_i34.p1:1605-1616|+	6|TRINITY_DN5425_c0_g1_i7.p1:1605-1616|+	N/A	N/A	N/A	N/A	6|TRINITY_DN1526_c0_g1_i7.p1:1632-1643|+	N/A	6|TRINITY_DN1532_c0_g1_i24.p1:1605-1616|+	6|TRINITY_DN6457_c0_g1_i9.p1:1614-1625|+	6|TRINITY_DN1326_c1_g2_i17.p1:1614-1625|+	6|TRINITY_DN1259_c1_g1_i11.p1:1605-1616|+	N/A	6|TRINITY_DN588_c0_g1_i2.p1:1638-1649|+	3|TRINITY_DN3559_c0_g1_i3.p1:1605-1610|+	3|TRINITY_DN285_c0_g1_i5.p1:453-458|+	N/A	N/A	N/A	N/A	1.16	0.48	0.97	TGGGATTAGAGCACATGAACGACTCTTGCCCTGTTATCCCATCTCAGCTCACAAGTTCTGCATTGAGGAGTACTCAATTCCAGACGGATATTCTTTGCCT	TCTATTGAACCGTTTTGCTGCTGAAGTTTCACAACACCAAGCACAAGGAGTAAGCAGAGAACAAACTTTCACTATGACTTATCAGCTCGCTGAAGATTTG
CPSSR_49	GA	6|TRINITY_DN9448_c0_g1_i2.p1:288-499|+	6|TRINITY_DN7951_c0_g1_i26.p1:766-777|+	4|TRINITY_DN1907_c1_g1_i3.p1:3457-3464|+	N/A	N/A	N/A	4|TRINITY_DN691_c0_g1_i35.p1:3451-3458|+	4|TRINITY_DN7196_c0_g1_i9.p1:1519-1526|+	N/A	6|TRINITY_DN1815_c0_g1_i7.p1:409-420|+	4|TRINITY_DN1173_c0_g1_i3.p1:3451-3458|+	6|TRINITY_DN1108_c0_g1_i26.p1:508-519|+	6|TRINITY_DN4254_c0_g1_i1.p1:436-447|+	3|TRINITY_DN2153_c0_g1_i11.p1:514-519|+	6|TRINITY_DN4786_c0_g1_i2.p1:199-210|+	N/A	6|TRINITY_DN2758_c0_g1_i3.p1:340-351|+	6|TRINITY_DN4763_c0_g1_i4.p1:508-519|+	4|TRINITY_DN2316_c0_g1_i5.p1:2260-2267|+	4|TRINITY_DN7490_c1_g1_i7.p1:712-719|+	N/A	1.1	0.29	0.96	TGTTTCAGCGAAGGGCTCAAGGCCTGAGACTACCATGTCTGTTGAACATATCACCATGCACTCACAGGCTTATTTAAATATTAAGGATTCAAACAAGGAT	CTAGTTGTTCGCAGGTTTAAATTTGATGAGCCACGTTTAGAACAGATTCAAGATCTTGAGAGTGATCTTATGAAGTACTTCAGGGAGGATTTGTATAGGA
CPSSR_50	GA	6|TRINITY_DN1235_c2_g2_i1.p1:569-780|+	N/A	7|TRINITY_DN823_c0_g1_i60.p1:1645-1658|+	N/A	N/A	N/A	7|TRINITY_DN1058_c0_g1_i3.p1:1648-1661|+	N/A	N/A	7|TRINITY_DN3086_c0_g1_i1.p1:1654-1667|+	6|TRINITY_DN2015_c1_g1_i12.p1:1659-1670|+	3|TRINITY_DN3203_c0_g3_i1.p1:1650-1655|+	6|TRINITY_DN4280_c0_g1_i16.p1:1650-1661|+	N/A	7|TRINITY_DN3403_c0_g1_i10.p1:1648-1661|+	6|TRINITY_DN2903_c0_g1_i20.p1:1641-1652|+	N/A	7|TRINITY_DN6670_c0_g1_i3.p1:1642-1655|+	N/A	7|TRINITY_DN3147_c0_g2_i4.p1:139-152|+	N/A	1.14	0.48	0.96	GGCAACAGCAAGAAGAAAAGACTAGAATTGAAGCTCAAATCAGAGCTGCTGAAGTTGCCTCAACATTGAGAGCTCAGGAGGAATTGAAAATGCGGAGGGG	AGCAGCCCGGATTGCATTACAGAAGATGGAAAAGACTGTTGAGATAGACGAAAATCTGAAGTTTCTAAAAGAGCTTGAGATGTTCAGTCAGAGTATGTCC
CPSSR_51	GAA	5|TRINITY_DN1377_c0_g1_i10.p1:1269-1483|+	5|TRINITY_DN4172_c0_g1_i19.p1:1369-1383|+	3|TRINITY_DN14052_c1_g1_i4.p2:511-519|+	N/A	N/A	N/A	N/A	N/A	N/A	3|TRINITY_DN6232_c0_g1_i1.p1:1378-1386|+	2|TRINITY_DN606_c0_g1_i5.p1:1369-1374|+	5|TRINITY_DN1851_c1_g1_i5.p1:1369-1383|+	5|TRINITY_DN1271_c0_g1_i57.p1:1369-1383|+	5|TRINITY_DN309_c1_g1_i4.p1:1369-1383|+	3|TRINITY_DN35400_c0_g1_i5.p1:127-135|+	5|TRINITY_DN6227_c0_g1_i8.p1:1369-1383|+	5|TRINITY_DN4645_c0_g1_i5.p1:1369-1383|+	3|TRINITY_DN19598_c0_g1_i1.p1:1378-1386|+	3|TRINITY_DN6531_c0_g1_i6.p1:1375-1383|+	3|TRINITY_DN5904_c0_g1_i1.p1:1375-1383|+	3|TRINITY_DN1877_c0_g1_i3.p1:1378-1386|+	1.09	0.29	0.95	TATTGTTACAATTCCTCAACTGAAGCATACTGGAGGAGATGACATCGTGATCCTTAAACAAAAGCTAGAAGACGGTCAGGTCAAGTTGCAATCGAGACTG	GCCAAAGCTGCTTTATTAAGCAGAATTCAACGGCTGACAAAGTTAATCCTGGTCTCCACAAAAACTACACAATCATCTAGATTTCCTCATCGCCCTGGTC
CPSSR_52	GAA	6|TRINITY_DN16551_c0_g1_i2.p1:1422-1639|+	6|TRINITY_DN50558_c0_g1_i1.p1:844-861|+	4|TRINITY_DN25134_c0_g1_i4.p1:1528-1539|+	N/A	N/A	N/A	4|TRINITY_DN76242_c0_g1_i1.p1:328-339|+	N/A	N/A	2|TRINITY_DN19913_c0_g1_i7.p1:619-624|+	N/A	6|TRINITY_DN60836_c1_g2_i3.p1:817-834|+	N/A	6|TRINITY_DN41196_c1_g1_i2.p1:775-792|+	N/A	6|TRINITY_DN20009_c0_g1_i1.p1:403-420|+	6|TRINITY_DN21378_c0_g3_i1.p1:1528-1545|+	N/A	4|TRINITY_DN19751_c0_g1_i2.p1:1528-1539|+	4|TRINITY_DN19031_c0_g1_i9.p1:1468-1479|+	N/A	1.31	0.48	0.92	TCTGTACAGTAGTTCATCATCAGACGAGGATGGCTATGAAACAGCTGAGGAATTTTTGTCAGATGAAGAGTTTATGATTTCTAAGAGTAATTTGTATGAT	TATGAAGAACCTGTCCCTAAAGAAAAGATCATCCAGAGAATAAATTCGCATAAAGGAATGAAGTCGTATCAGTTTGCACAGCAACTAACTTGTACATGGA
CPSSR_53	GAC	5|TRINITY_DN600_c0_g2_i3.p1:21-235|+	3|TRINITY_DN3393_c0_g3_i3.p1:121-129|+	3|TRINITY_DN838_c0_g2_i2.p1:115-123|+	N/A	N/A	N/A	3|TRINITY_DN587_c0_g1_i19.p1:196-204|+	3|TRINITY_DN2923_c0_g1_i2.p1:115-123|+	N/A	N/A	N/A	N/A	N/A	5|TRINITY_DN15002_c0_g1_i1.p1:121-135|+	3|TRINITY_DN4726_c0_g1_i3.p1:244-252|+	2|TRINITY_DN10815_c0_g2_i10.p1:124-129|+	N/A	N/A	2|TRINITY_DN2434_c0_g1_i10.p1:115-120|+	3|TRINITY_DN1564_c0_g1_i2.p1:115-123|+	3|TRINITY_DN45371_c0_g1_i2.p1:115-123|+	0.94	0.48	0.89	CGTCGAAGAACCTAAGATCGAGAAGGAGCTTGAGAAGGATGTACCAGTGGTAGAGGACGTGAAGGAGGAAGATGAACATGATGACGAGGTCGACTCTGAT	AAGGAAGACGACGCCCAAGGTGGGACTGAAAGTTCAAAACAGAGCAGAAGTGAGAAGAAGATTCGCAAAGCAATGTTGAAGCTTGGCATGAAACCTGTGA
CPSSR_54	GAG	5|TRINITY_DN2146_c0_g3_i7.p1:504-718|+	4|TRINITY_DN3473_c1_g1_i7.p1:604-615|+	4|TRINITY_DN58327_c0_g1_i3.p1:724-735|+	N/A	N/A	4|TRINITY_DN773_c1_g1_i19.p1:604-615|+	N/A	N/A	N/A	4|TRINITY_DN5892_c0_g1_i1.p1:604-615|+	N/A	4|TRINITY_DN3141_c0_g1_i43.p1:604-615|+	4|TRINITY_DN2768_c0_g1_i4.p1:604-615|+	5|TRINITY_DN21562_c0_g1_i13.p1:604-618|+	3|TRINITY_DN6335_c0_g1_i4.p1:604-612|+	4|TRINITY_DN1757_c0_g1_i4.p1:604-615|+	4|TRINITY_DN6687_c0_g1_i3.p1:604-615|+	4|TRINITY_DN2278_c0_g1_i1.p1:604-615|+	N/A	4|TRINITY_DN10547_c0_g1_i13.p1:604-615|+	N/A	0.47	0.38	0.99	TCTTAAGAAAGGTGTTTATGGTGACATATACAATTATCCTGTCAAAGAGTACAATAAAGTTCTTGATATGGAAGGATTGCAGGCTGCTAGTGAAGATGAA	CGTGAGATAGAATATGTTGAAGGCTATGAAGAACTTGAAGAGGAGGATGATATGGAAGATTTTGGTGGTTTTGCAATCAAAGAGAGTGATGAAGATGATG
CPSSR_55	GAG	6|TRINITY_DN2146_c0_g1_i5.p1:498-715|+	4|TRINITY_DN3473_c1_g1_i7.p1:604-615|+	4|TRINITY_DN58327_c0_g1_i3.p1:724-735|+	N/A	N/A	4|TRINITY_DN773_c1_g1_i19.p1:604-615|+	N/A	3|TRINITY_DN4096_c0_g1_i3.p1:604-612|+	N/A	4|TRINITY_DN5892_c0_g1_i1.p1:604-615|+	N/A	4|TRINITY_DN3141_c0_g1_i43.p1:604-615|+	4|TRINITY_DN2768_c0_g1_i4.p1:604-615|+	4|TRINITY_DN21562_c0_g1_i8.p1:604-615|+	3|TRINITY_DN6335_c0_g1_i4.p1:604-612|+	4|TRINITY_DN1757_c0_g1_i4.p1:604-615|+	4|TRINITY_DN6687_c0_g1_i3.p1:604-615|+	4|TRINITY_DN2278_c0_g1_i1.p1:604-615|+	N/A	4|TRINITY_DN10547_c0_g1_i13.p1:604-615|+	N/A	0.65	0.33	0.98	TGAACGTCTTAAGAAAGGTGTTTATGGTGACATATACAATTATCCTGTCAAAGAGTACAATAAAGTTCTTGATATGGAAGGATTGCAGGCTGCTAGTGAA	CGTGAGATAGAATATGTTGAAGGCTATGAAGAACTTGAAGAGGAGGATGATATGGAAGATTTTGGTGGTTTTGCAATCAAAGAGAGTGATGAAGATGATG
CPSSR_56	GAT	5|TRINITY_DN2032_c2_g1_i5.p1:1119-1333|+	5|TRINITY_DN1180_c0_g1_i4.p1:1219-1233|+	5|TRINITY_DN11198_c3_g1_i2.p1:1219-1233|+	N/A	N/A	2|TRINITY_DN4732_c0_g1_i3.p1:1219-1224|+	4|TRINITY_DN2143_c0_g1_i2.p1:1198-1209|+	5|TRINITY_DN338_c0_g1_i10.p1:1195-1209|+	N/A	5|TRINITY_DN377_c0_g1_i3.p1:1219-1233|+	2|TRINITY_DN1908_c0_g1_i2.p1:1219-1224|+	5|TRINITY_DN5644_c0_g1_i4.p1:424-438|+	5|TRINITY_DN5214_c0_g1_i2.p1:1219-1233|+	5|TRINITY_DN1418_c0_g1_i4.p1:1219-1233|+	N/A	N/A	5|TRINITY_DN3651_c0_g1_i2.p1:1219-1233|+	5|TRINITY_DN1248_c0_g1_i1.p1:1219-1233|+	4|TRINITY_DN7316_c0_g1_i3.p1:1219-1230|+	5|TRINITY_DN118_c1_g1_i2.p1:1216-1230|+	N/A	1.02	0.29	0.91	TGAGGATCCTGATTTGCCTGCCTTCTACTATGATCCGCTAATTCACCCCATAACCTCCACCAATAAGGACCGGCAGCGTGAGAAGAAAGTTCATGAAGAG	TTTAGTTTGCCAGAAGGGGTGGAACCATTGTTAAGAAGCACCCCAATTTACACCGACACTACTGCTGCTGGTATCTCACTATTGTTTGCCCCACGTCCTT
CPSSR_57	GAT	5|TRINITY_DN2337_c0_g2_i1.p1:696-910|+	5|TRINITY_DN6418_c0_g1_i20.p1:2440-2454|+	5|TRINITY_DN3744_c1_g1_i5.p1:2440-2454|+	N/A	N/A	4|TRINITY_DN859_c0_g1_i39.p1:2440-2451|+	5|TRINITY_DN710_c1_g1_i2.p1:2440-2454|+	5|TRINITY_DN54741_c0_g1_i1.p1:934-948|+	N/A	5|TRINITY_DN5542_c0_g1_i1.p1:2641-2655|+	4|TRINITY_DN3916_c0_g1_i7.p1:1048-1059|+	5|TRINITY_DN5960_c0_g1_i9.p1:1567-1581|+	5|TRINITY_DN10396_c0_g1_i14.p1:976-990|+	5|TRINITY_DN1207_c0_g1_i17.p1:2008-2022|+	5|TRINITY_DN1656_c0_g2_i2.p1:1561-1575|+	5|TRINITY_DN4481_c0_g1_i49.p1:1591-1605|+	5|TRINITY_DN681_c0_g1_i7.p1:2440-2454|+	N/A	3|TRINITY_DN26067_c0_g1_i1.p1:2437-2445|+	2|TRINITY_DN80159_c0_g1_i1.p1:1048-1053|+	2|TRINITY_DN4692_c0_g1_i25.p1:2446-2451|+	1.03	0.19	0.97	TTCCTCAGCAGAGATGAAAACTTTTTCAGCTTTTACTGATTATATCAAAGGTTTATCTTCTTCAACATTGGATATGGAACTTAGAATGCTCCAGATTATA	CAAGAACCAGACAAGAGGCCAGAGTTGTATTCCATTGAACTTCTATTGGATTATTTCATACATGAGATTTCATGCAGAAACAATTTTGAGTTTATACAAG
CPSSR_58	GAT	5|TRINITY_DN3302_c2_g1_i11.p1:777-991|+	5|TRINITY_DN234_c0_g1_i24.p1:772-786|+	5|TRINITY_DN1304_c0_g1_i7.p1:772-786|+	N/A	N/A	5|TRINITY_DN2613_c0_g1_i6.p1:784-798|+	5|TRINITY_DN1908_c0_g1_i10.p1:772-786|+	5|TRINITY_DN5517_c0_g1_i3.p1:772-786|+	N/A	5|TRINITY_DN2951_c0_g1_i11.p1:772-786|+	5|TRINITY_DN6955_c0_g2_i22.p1:772-786|+	5|TRINITY_DN78_c1_g1_i4.p1:868-882|+	5|TRINITY_DN428_c0_g3_i4.p1:772-786|+	5|TRINITY_DN22_c0_g1_i16.p1:772-786|+	5|TRINITY_DN333_c0_g1_i2.p1:772-786|+	5|TRINITY_DN3_c0_g1_i21.p1:772-786|+	5|TRINITY_DN5304_c0_g1_i8.p1:781-795|+	5|TRINITY_DN3741_c0_g1_i4.p1:766-780|+	2|TRINITY_DN3073_c0_g1_i1.p1:586-591|+	5|TRINITY_DN3018_c1_g1_i3.p1:523-537|+	5|TRINITY_DN5683_c0_g2_i1.p1:397-411|+	0.69	0.14	0.95	CCATGCAATGGAAGCAGTCATGGCTTGTTGGGAGCTAGAGCAATCTCTACAAAGCTTGACAGGTGTTTCACCTGTGGAAGGCACAGGCGCAACAATGTCA	CAAGCTGATAGTGACACCAATTTGTTTGATGGAAGTCTAGATGGACCAGACAGCATGGGATTTGGTCCTCTTGTCCCGACTGAAAGTGAGAGGTCTTTGA
CPSSR_59	GAT	5|TRINITY_DN3302_c2_g1_i3.p1:672-886|+	5|TRINITY_DN234_c0_g1_i24.p1:772-786|+	5|TRINITY_DN1304_c0_g1_i7.p1:772-786|+	N/A	N/A	5|TRINITY_DN2613_c0_g1_i6.p1:784-798|+	5|TRINITY_DN1908_c0_g1_i10.p1:772-786|+	5|TRINITY_DN5517_c0_g1_i3.p1:772-786|+	N/A	5|TRINITY_DN2951_c0_g1_i11.p1:772-786|+	5|TRINITY_DN6955_c0_g2_i22.p1:772-786|+	5|TRINITY_DN78_c1_g1_i4.p1:868-882|+	5|TRINITY_DN428_c0_g3_i4.p1:772-786|+	5|TRINITY_DN22_c0_g1_i16.p1:772-786|+	5|TRINITY_DN333_c0_g1_i2.p1:772-786|+	5|TRINITY_DN3_c0_g1_i21.p1:772-786|+	5|TRINITY_DN5304_c0_g1_i8.p1:781-795|+	5|TRINITY_DN3741_c0_g1_i4.p1:766-780|+	2|TRINITY_DN3073_c0_g1_i1.p1:586-591|+	5|TRINITY_DN3018_c1_g1_i3.p1:523-537|+	5|TRINITY_DN5683_c0_g2_i1.p1:397-411|+	0.69	0.14	0.95	CCATGCAATGGAAGCAGTCATGGCTTGTTGGGAGCTAGAGCAATCTCTACAAAGCTTGACAGGTGTATCACCTGTGGAAGGCACAGGCGCAACAATGTCA	CAAGCTGATAGTGACACCAATTTGTTTGATGGAAGTCTAGATGGACCAGACAGCATGGGATTTGGTCCTCTTGTCCCGACTGAAAGTGAGAGGTCTTTGA
CPSSR_60	GAT	5|TRINITY_DN465_c0_g1_i2.p1:882-1096|+	5|TRINITY_DN397_c0_g1_i1.p1:982-996|+	5|TRINITY_DN2587_c0_g1_i4.p1:985-999|+	N/A	N/A	N/A	3|TRINITY_DN729_c0_g1_i11.p1:1210-1218|+	2|TRINITY_DN11603_c0_g1_i1.p1:958-963|+	N/A	3|TRINITY_DN307_c0_g1_i18.p2:994-1002|+	N/A	5|TRINITY_DN4018_c0_g1_i3.p1:982-996|+	5|TRINITY_DN3672_c0_g1_i19.p1:982-996|+	5|TRINITY_DN1987_c0_g1_i3.p1:982-996|+	5|TRINITY_DN3558_c0_g1_i8.p1:985-999|+	5|TRINITY_DN398_c0_g1_i9.p1:982-996|+	5|TRINITY_DN172_c0_g1_i16.p1:982-996|+	N/A	N/A	3|TRINITY_DN4615_c0_g1_i31.p1:1264-1272|+	3|TRINITY_DN1271_c1_g1_i13.p1:1255-1263|+	1.08	0.33	0.92	GAACACTCCAGCTCCAAATGACCTACAAGCAGCAACTCCTGCTGCTGTCACTCAGAATGATGTTTTAGACGATGAAGATGATGAACCCTTGAATGAGAAC	TTAGATGATGTGGACCAAGGGGAGGACCTAAATACGCAGCATTTAGTTCTGGCTCAGTTTGACAAGGTGACTCGTACCAAGAGCAGGTGGAAATGCACTT
CPSSR_61	GAT	5|TRINITY_DN1363_c1_g1_i12.p1:69-283|+	5|TRINITY_DN547_c0_g1_i2.p1:169-183|+	5|TRINITY_DN9696_c0_g1_i44.p1:169-183|+	N/A	N/A	5|TRINITY_DN2130_c0_g1_i21.p1:169-183|+	N/A	5|TRINITY_DN1336_c0_g1_i1.p1:169-183|+	N/A	5|TRINITY_DN705_c1_g1_i6.p1:169-183|+	N/A	3|TRINITY_DN6947_c0_g1_i12.p1:175-183|+	5|TRINITY_DN108_c0_g1_i2.p1:169-183|+	5|TRINITY_DN1491_c0_g1_i6.p1:169-183|+	3|TRINITY_DN4425_c0_g2_i1.p1:169-177|+	3|TRINITY_DN10577_c0_g2_i1.p1:148-156|+	3|TRINITY_DN4778_c0_g1_i1.p1:175-183|+	N/A	N/A	N/A	5|TRINITY_DN11983_c0_g1_i2.p1:169-183|+	0.92	0.38	0.96	TGGCGGCCGGAGGAGGAAAAACTCTGGCGTCCTTCAGTTTTTTGAGGATTCTGCTTTTGAAATAGATGAGAGCGATTCTAGCATGGACAGCCTCTTCGGC	TTCCTGGAAGATGAAATTGATCCACAGGTTAAAGTAAAAAGCGAACCTGGAAAGACTGGCCATCTTCCATTTTTACCCAAAGAGGAGGAGATGACGGAGG
CPSSR_62	GCA	5|TRINITY_DN769_c0_g1_i9.p1:230-444|+	4|TRINITY_DN2365_c0_g1_i1.p1:216-227|+	5|TRINITY_DN7252_c0_g1_i3.p1:123-137|+	N/A	N/A	N/A	N/A	4|TRINITY_DN2697_c0_g1_i10.p1:330-341|+	N/A	4|TRINITY_DN4087_c0_g1_i3.p1:333-344|+	N/A	5|TRINITY_DN1335_c0_g1_i1.p1:330-344|+	3|TRINITY_DN2993_c0_g1_i10.p1:330-338|+	5|TRINITY_DN310_c0_g1_i18.p1:330-344|+	5|TRINITY_DN1284_c1_g1_i15.p1:330-344|+	7|TRINITY_DN1393_c0_g3_i12.p1:330-350|+	5|TRINITY_DN7676_c0_g1_i7.p1:330-344|+	N/A	3|TRINITY_DN3473_c0_g1_i12.p1:330-338|+	4|TRINITY_DN886_c1_g2_i4.p1:330-341|+	N/A	1.01	0.38	0.98	GGGTGAACTCCAGGGAGAGATTTGTTCAACAGATGATGTCAGGAAACTCTGGTTTTGGAGGATTTCATGAACATCCTGGGGCTCATTCCATGCAGATGTT	TCCCCCTGAGTCGTCCAAGGATGCAGCGGAGGCTGTGGAAGATATAACTGTGAAAAAGGAAGGTGGTGGACCTATGAAGAAAAGGCAAAATGTTGCCACA
CPSSR_63	GCT	5|TRINITY_DN3420_c1_g1_i2.p1:1227-1441|+	5|TRINITY_DN4343_c0_g1_i9.p1:1276-1290|+	5|TRINITY_DN44176_c0_g1_i3.p1:1318-1332|+	N/A	N/A	5|TRINITY_DN8683_c0_g1_i3.p1:1324-1338|+	5|TRINITY_DN502_c0_g1_i2.p1:1318-1332|+	5|TRINITY_DN13281_c1_g1_i2.p1:1066-1080|+	N/A	5|TRINITY_DN5052_c0_g1_i2.p1:1318-1332|+	5|TRINITY_DN2620_c0_g1_i2.p1:1276-1290|+	5|TRINITY_DN6815_c0_g1_i18.p1:1318-1332|+	5|TRINITY_DN13584_c0_g1_i7.p1:1327-1341|+	5|TRINITY_DN5450_c0_g1_i2.p1:1276-1290|+	5|TRINITY_DN92207_c0_g2_i2.p1:1315-1329|+	5|TRINITY_DN2770_c3_g1_i2.p1:1318-1332|+	5|TRINITY_DN13899_c0_g1_i9.p1:1285-1299|+	5|TRINITY_DN8599_c0_g1_i3.p1:1318-1332|+	5|TRINITY_DN2981_c0_g1_i10.p1:1321-1335|+	3|TRINITY_DN4555_c1_g1_i2.p1:1318-1326|+	2|TRINITY_DN5454_c1_g1_i2.p1:1321-1326|+	0.8	0.14	0.97	TGGTGGTGTGATGCTGAGAAGAGTCATTGAAACATCGAGATGTACTCTCTGCAATGCAGAAATTGACAATGGTTCTTTAATCCCTAATCATGCTTTGAGA	GTAAAGCACGAGGATGATCGAAGACTCTTCCATAATTCAACTCTTCGAAAGCGTAGGAAAGAAGTGGGTGACCACAGGGGAAATGGCGATATTCCTGCTG
CPSSR_64	GCT	5|TRINITY_DN3420_c1_g1_i6.p1:1176-1390|+	5|TRINITY_DN4343_c0_g1_i9.p1:1276-1290|+	5|TRINITY_DN44176_c0_g1_i3.p1:1318-1332|+	N/A	N/A	5|TRINITY_DN8683_c0_g1_i3.p1:1324-1338|+	5|TRINITY_DN502_c0_g1_i2.p1:1318-1332|+	5|TRINITY_DN13281_c1_g1_i2.p1:1066-1080|+	N/A	5|TRINITY_DN5052_c0_g1_i2.p1:1318-1332|+	5|TRINITY_DN2620_c0_g1_i2.p1:1276-1290|+	5|TRINITY_DN6815_c0_g1_i18.p1:1318-1332|+	5|TRINITY_DN13584_c0_g1_i7.p1:1327-1341|+	5|TRINITY_DN5450_c0_g1_i2.p1:1276-1290|+	5|TRINITY_DN92207_c0_g2_i2.p1:1315-1329|+	5|TRINITY_DN2770_c3_g1_i2.p1:1318-1332|+	5|TRINITY_DN13899_c0_g1_i9.p1:1285-1299|+	5|TRINITY_DN8599_c0_g1_i3.p1:1318-1332|+	5|TRINITY_DN2981_c0_g1_i10.p1:1321-1335|+	3|TRINITY_DN4555_c1_g1_i2.p1:1318-1326|+	2|TRINITY_DN5454_c1_g1_i2.p1:1321-1326|+	0.8	0.14	0.97	TGGTGGTGTGATGCTGAGAAGAGTCATTGAAACATCGAGATGTACTCTCTGCAATGCAGAAATTGACAATGGTTCTTTAATCCCTAATCATGCTTTGAGA	GTAAAGCACGAGGATGATCGAAGACTCTTCCATAATTCAACTCTTCGAAAGCGTAGGAAAGAAGTGGGTGACCACAGGGGAAATGGCGATATTCCTGCTG
CPSSR_65	GCT	5|TRINITY_DN1205_c0_g3_i2.p1:366-580|+	5|TRINITY_DN5405_c0_g1_i55.p1:1786-1800|+	5|TRINITY_DN1295_c0_g1_i4.p1:1786-1800|+	N/A	N/A	5|TRINITY_DN5558_c0_g2_i5.p1:913-927|+	5|TRINITY_DN1578_c0_g1_i13.p1:1786-1800|+	5|TRINITY_DN4383_c0_g1_i1.p1:1789-1803|+	N/A	5|TRINITY_DN1895_c0_g1_i11.p1:1786-1800|+	5|TRINITY_DN1416_c0_g1_i18.p1:1783-1797|+	5|TRINITY_DN3779_c0_g1_i1.p1:1786-1800|+	5|TRINITY_DN1975_c0_g1_i32.p1:1810-1824|+	5|TRINITY_DN2886_c0_g1_i1.p1:322-336|+	3|TRINITY_DN19707_c0_g1_i4.p1:1816-1824|+	5|TRINITY_DN6139_c1_g1_i3.p1:1786-1800|+	5|TRINITY_DN8163_c0_g1_i16.p1:1363-1377|+	5|TRINITY_DN3899_c0_g1_i2.p1:1786-1800|+	5|TRINITY_DN23473_c0_g1_i11.p1:295-309|+	N/A	5|TRINITY_DN759_c0_g1_i20.p1:1786-1800|+	0.47	0.19	0.98	TAGAGACAGCCTAACTGAAGCTGCAGCTTTGAGGGAAAGGTTTGTTCTTGGCACAAGTGTTAGTCGAAGAGTGGCTGCTGCAGCTGCTTCTGCTGCAGAG	GGGGAAAGCAGTTTCAGATCTTTCATGGTGGCTGTACAACGTTGTGGGAGCAGTGTGGCTATCGTTCAGCAATACTTTGCAAACACTATATCTCGGCTTC
CPSSR_66	GGC	5|TRINITY_DN22633_c0_g1_i22.p1:191-405|+	3|TRINITY_DN5113_c1_g1_i3.p1:216-224|+	N/A	N/A	N/A	2|TRINITY_DN617_c0_g1_i10.p1:192-197|+	N/A	N/A	N/A	2|TRINITY_DN20740_c0_g2_i2.p1:81-86|+	2|TRINITY_DN9041_c0_g1_i1.p1:81-86|+	3|TRINITY_DN2166_c0_g1_i1.p2:207-215|+	4|TRINITY_DN20524_c0_g1_i1.p1:198-209|+	5|TRINITY_DN782_c0_g2_i1.p1:198-212|+	5|TRINITY_DN2312_c0_g1_i3.p1:225-239|+	N/A	3|TRINITY_DN3643_c0_g2_i1.p1:153-161|+	N/A	2|TRINITY_DN5131_c0_g1_i3.p1:289-294|+	N/A	N/A	1.21	0.48	0.83	CGTTGAGGGGGAGTCACGTGGATGAGGTGAAGAGGATGGTGGGGGAGTTTCGGAAGCCGGTGGTCCGGCTGGGTGGCGAGAGCCTGACGGTGGCGCAGGT	CGGGGGCGGAGGAGTGGTGGTGGAGTTGTGTGAGGGGGCTAGGAGTGGGGTGAAGGCAAGTATTGAGTGGGTAATGGAGAGCATGAATAAAGGGACGGAT
CPSSR_67	GTG	5|TRINITY_DN3288_c0_g1_i13.p1:1041-1255|+	5|TRINITY_DN295_c0_g1_i26.p1:736-750|+	5|TRINITY_DN4092_c0_g1_i1.p1:1132-1146|+	N/A	N/A	4|TRINITY_DN5001_c0_g1_i5.p1:1144-1155|+	4|TRINITY_DN7864_c0_g1_i3.p1:1132-1143|+	4|TRINITY_DN10944_c0_g1_i1.p1:1132-1143|+	N/A	3|TRINITY_DN8795_c0_g1_i1.p1:1132-1140|+	4|TRINITY_DN3307_c0_g1_i18.p1:1237-1248|+	5|TRINITY_DN260_c3_g1_i5.p1:313-327|+	5|TRINITY_DN392_c0_g2_i3.p1:1129-1143|+	5|TRINITY_DN9502_c0_g1_i10.p1:181-195|+	5|TRINITY_DN6135_c0_g1_i4.p1:1120-1134|+	5|TRINITY_DN2370_c0_g1_i23.p1:1135-1149|+	5|TRINITY_DN1619_c0_g1_i3.p1:1129-1143|+	N/A	N/A	4|TRINITY_DN267_c0_g1_i2.p1:1132-1143|+	N/A	0.62	0.29	0.97	AGGCTGGGCAGTCATGGTAGCTATTGGATGCAATGCAGCTATTAGTGTAAGGGTGTCTAATGAGTTGGGGGCGGCACACCCAAGAACTGCAAAATTTTCA	ATATCTTCATTTGTGATCGGACTCTTCCTTTCTCTCATCCTCATCATCTTTCGGAAACAGTACCCTTCCCTATTTTCTAACAGCGAGGAAGTCAAGAAAG
CPSSR_68	TC	6|TRINITY_DN10486_c0_g1_i1.p1:353-564|+	6|TRINITY_DN12760_c0_g4_i2.p1:252-263|+	4|TRINITY_DN9347_c0_g3_i2.p1:256-263|+	N/A	N/A	N/A	N/A	N/A	N/A	6|TRINITY_DN7132_c0_g1_i2.p1:252-263|+	N/A	6|TRINITY_DN142998_c0_g1_i2.p1:252-263|+	6|TRINITY_DN27196_c0_g1_i3.p1:252-263|+	6|TRINITY_DN5833_c0_g2_i1.p1:426-437|+	6|TRINITY_DN16785_c2_g1_i1.p1:252-263|+	N/A	6|TRINITY_DN45104_c0_g1_i10.p1:252-263|+	N/A	6|TRINITY_DN68715_c0_g1_i1.p2:258-269|+	6|TRINITY_DN14566_c0_g1_i5.p1:252-263|+	5|TRINITY_DN9401_c0_g1_i17.p2:215-224|+	0.6	0.43	0.98	AGGCTAGAGACTCTGGTAGAGTTCAGTTCGAAACCCTAGACTTTAAATCCACCGCCATAACTCTCTTCCAACAGGGCAAACACGTTTTCAAGAGTTTCAA	CTCTTCATTCGATGATATCATTTTTCGACCCGCGGATTCCCAAAACCGGGTCGAGAAGGGGGTTCTGAACGCTGGGCTATTGGCAGCAGATCTTGATAAA
CPSSR_69	TCA	5|TRINITY_DN69901_c0_g1_i29.p1:458-672|+	5|TRINITY_DN1069_c0_g2_i1.p1:2715-2729|+	5|TRINITY_DN6989_c0_g1_i4.p1:2718-2732|+	N/A	N/A	5|TRINITY_DN7880_c0_g1_i10.p1:1494-1508|+	5|TRINITY_DN219_c0_g1_i39.p1:966-980|+	N/A	N/A	5|TRINITY_DN5309_c0_g1_i48.p1:1587-1601|+	3|TRINITY_DN27172_c0_g2_i12.p1:648-656|+	5|TRINITY_DN1624_c0_g1_i103.p2:915-929|+	5|TRINITY_DN19351_c0_g2_i8.p1:2715-2729|+	5|TRINITY_DN4733_c0_g1_i14.p1:561-575|+	5|TRINITY_DN2653_c0_g1_i32.p1:1110-1124|+	5|TRINITY_DN186_c1_g1_i23.p1:999-1013|+	5|TRINITY_DN2257_c1_g1_i10.p1:453-467|+	5|TRINITY_DN9637_c0_g1_i2.p1:1494-1508|+	5|TRINITY_DN758_c1_g1_i16.p1:798-812|+	5|TRINITY_DN251_c0_g1_i30.p1:2718-2732|+	5|TRINITY_DN3623_c0_g1_i12.p1:2718-2732|+	0.47	0.19	0.98	GAGAATCTCTGGATCCTTTGAAAGTTCTGGAGAGATTGTCCCCTGATATGCCCTTACAACTTGCCTCTGAGACAATATTAAGAATGTTACGGGCTCGGGT	AGGACAGATTATGCATAGTATATCTCATGCTATTGAAGTTGATGCAAGTTTGGCAATATTGGAAGAACGGTCACGGCATGTGCAGATTAATGAAGAGAGC
CPSSR_70	TCT	5|TRINITY_DN5114_c3_g1_i1.p1:1419-1633|+	6|TRINITY_DN95075_c0_g1_i1.p1:1519-1536|+	5|TRINITY_DN1590_c0_g1_i14.p1:1519-1533|+	N/A	N/A	N/A	5|TRINITY_DN1413_c1_g1_i10.p1:1513-1527|+	5|TRINITY_DN11490_c0_g1_i1.p1:1513-1527|+	N/A	5|TRINITY_DN959_c2_g1_i1.p1:1507-1521|+	N/A	6|TRINITY_DN11803_c0_g1_i1.p1:1519-1536|+	3|TRINITY_DN23295_c0_g2_i1.p1:1519-1527|+	5|TRINITY_DN862_c0_g3_i1.p1:1567-1581|+	N/A	6|TRINITY_DN34_c2_g1_i2.p1:1513-1530|+	3|TRINITY_DN6155_c0_g1_i2.p1:1519-1527|+	N/A	N/A	5|TRINITY_DN3088_c0_g1_i2.p1:1519-1533|+	N/A	0.95	0.43	0.98	AGCACAAGCTGTTGATTCGGTGGGGTGGCAGAGTATATTTGAATGGGCTACACCTCTTGTACAGTCTCACCGCTACCTGGAGCTTTTGGATCCTCTCGTA	CATATTCCCGAAGCTGGAGTAGTTCAAAAGGTTGTGGACCTTGTATATTCTTGCACACAACATGTGCCATCTATGCGCCCTAGAATGTCACATGTTGTCC
CPSSR_71	TCT	5|TRINITY_DN9380_c0_g1_i1.p1:393-607|+	4|TRINITY_DN6191_c0_g1_i2.p1:493-504|+	4|TRINITY_DN10292_c1_g1_i3.p1:493-504|+	N/A	N/A	N/A	N/A	N/A	N/A	N/A	4|TRINITY_DN14352_c0_g1_i14.p1:493-504|+	5|TRINITY_DN2970_c1_g1_i39.p1:493-507|+	4|TRINITY_DN20140_c0_g4_i3.p1:493-504|+	5|TRINITY_DN5028_c0_g1_i1.p1:493-507|+	4|TRINITY_DN26518_c0_g1_i1.p1:493-504|+	4|TRINITY_DN1749_c1_g2_i1.p1:493-504|+	4|TRINITY_DN17456_c0_g1_i4.p1:157-168|+	N/A	N/A	N/A	4|TRINITY_DN7876_c0_g1_i7.p1:493-504|+	0.45	0.48	0.98	CTTTTCATATGCAGATTCCTATGGCCTTATTCAAAAGCTCTTAACTTCACTTCTTGCAAAAATTTCACAAAATTCAGAAATTTTCCTTTCCTCTTCTTCA	CCGGAAACCACATCTTCATTCAGGCAATCTTCCTCAACAAAAGGCACCACCCCTGAAGTTCTTGGAATCAAGAACAATTCATCAAGAAAATCTTGGTGGT
CPSSR_72	TCT	5|TRINITY_DN9954_c0_g2_i2.p1:123-337|+	5|TRINITY_DN1468_c7_g1_i1.p1:223-237|+	4|TRINITY_DN16846_c0_g1_i1.p1:226-237|+	N/A	N/A	N/A	2|TRINITY_DN7195_c1_g1_i1.p1:130-135|+	N/A	N/A	4|TRINITY_DN13511_c0_g3_i2.p1:226-237|+	4|TRINITY_DN4413_c0_g2_i3.p1:226-237|+	5|TRINITY_DN785_c0_g1_i2.p1:223-237|+	8|TRINITY_DN2640_c1_g1_i6.p1:223-246|+	8|TRINITY_DN7835_c1_g1_i4.p1:223-246|+	6|TRINITY_DN7598_c2_g4_i4.p1:223-240|+	8|TRINITY_DN3562_c1_g1_i5.p1:223-246|+	N/A	N/A	4|TRINITY_DN400_c1_g1_i1.p1:226-237|+	4|TRINITY_DN28723_c0_g1_i3.p1:226-237|+	N/A	1.79	0.38	0.92	CACTGTCTCTTCTTACAAAGTAACTTGTGTGGATTCTGGGGATAAAGCATTGGAATACTTGGGTTTGCTAGAGAACAATGATTCCACGACTACTTTTCCA	TGTTCTTGTCTGCCTTCTTCATCACAGCTGAAAGAGGTGCACGGGTCAAAAGTCAACATGATTATGACAGATTACAGTATGCCTGGGATGAGCGGTTATG
CPSSR_73	TGA	5|TRINITY_DN1997_c0_g1_i1.p1:1577-1791|+	4|TRINITY_DN6642_c0_g1_i1.p1:1689-1700|+	5|TRINITY_DN22368_c0_g1_i1.p1:1683-1697|+	N/A	N/A	N/A	4|TRINITY_DN10640_c0_g1_i4.p1:1398-1409|+	5|TRINITY_DN14262_c1_g1_i12.p1:1422-1436|+	N/A	N/A	N/A	5|TRINITY_DN6194_c0_g1_i17.p1:1686-1700|+	4|TRINITY_DN12142_c0_g1_i14.p1:1686-1697|+	5|TRINITY_DN2835_c0_g1_i20.p1:1692-1706|+	6|TRINITY_DN2323_c0_g3_i1.p1:1689-1706|+	4|TRINITY_DN1294_c0_g1_i7.p1:1668-1679|+	4|TRINITY_DN3500_c0_g1_i12.p1:1686-1697|+	N/A	4|TRINITY_DN21943_c1_g1_i107.p1:1404-1415|+	N/A	N/A	0.64	0.43	0.98	ATGATTTTTCAAGTACATTCATGTTTGATGAAGAGATGGAACATGAGTTGAAAGCAACAAAGGAAAATAAGTTTTCTTCACTAAAAAGTTCCCAAAGGAT	GGAGATGACTGTCAATGATCATGCTGTTGAGAGACTTGTAATTGTCACTCAGAATAGCCGGATAGGTGAAGAACCTAGAACTAGTGTAAATGAATCAGAA
CPSSR_74	TGA	5|TRINITY_DN2115_c0_g1_i1.p1:467-681|+	3|TRINITY_DN6520_c0_g1_i1.p1:567-575|+	3|TRINITY_DN7110_c1_g1_i3.p1:567-575|+	N/A	N/A	N/A	5|TRINITY_DN31014_c0_g1_i5.p1:567-581|+	N/A	N/A	3|TRINITY_DN32433_c0_g1_i1.p1:567-575|+	N/A	3|TRINITY_DN3979_c0_g1_i2.p1:567-575|+	3|TRINITY_DN12630_c0_g1_i10.p1:567-575|+	3|TRINITY_DN451_c0_g2_i1.p2:567-575|+	3|TRINITY_DN263_c0_g2_i1.p2:567-575|+	3|TRINITY_DN4907_c0_g1_i21.p1:420-428|+	3|TRINITY_DN50137_c0_g1_i2.p1:567-575|+	N/A	N/A	3|TRINITY_DN24568_c0_g1_i8.p1:567-575|+	N/A	0.75	0.43	0.94	GGGAAGTGCAGCCAGATCTGATGGATGGATTAATTCAGGCCACAAAAGATGGGGACCAGAGTAAGTTTCAGGCTATATATGGTTCAGAAACAGGGTTTAT	GGAGACTGAAGAAACTGAATCTGACGATGACGTGGAGGGCTCTCCTGAGTGCATTAATATGGCAACTAGATGGTTTGACGGCCTGATAAATAAGGATGTG
CPSSR_75	TGA	5|TRINITY_DN3647_c3_g1_i2.p1:41-255|+	4|TRINITY_DN8045_c0_g1_i8.p1:138-149|+	3|TRINITY_DN6105_c0_g1_i2.p1:141-149|+	N/A	N/A	N/A	4|TRINITY_DN4298_c0_g1_i61.p2:144-155|+	N/A	N/A	N/A	4|TRINITY_DN707_c0_g1_i4.p1:141-152|+	4|TRINITY_DN307_c1_g1_i5.p1:144-155|+	4|TRINITY_DN4425_c0_g1_i2.p1:141-152|+	4|TRINITY_DN3766_c0_g1_i6.p1:138-149|+	4|TRINITY_DN4980_c1_g1_i14.p1:138-149|+	6|TRINITY_DN1287_c0_g1_i6.p1:138-155|+	4|TRINITY_DN4092_c2_g1_i6.p1:141-152|+	N/A	N/A	4|TRINITY_DN6538_c0_g1_i18.p1:144-155|+	N/A	0.69	0.43	0.97	TACTATCAGTAATACTGTGGGGCTTTGCATTAGCTTCCATGTTTGTTTCAGCAGAAAGAGGATTAAAAGAGGAGGGTTCAAATTCGATCTATGATCCTGC	ATCCCAGCCGAATTTCCTTCTCACGGTTGCAAATTTCTTATGGCAGCCCAATCAATCAGGTTACCAACATGTTTGGCCGGAAATGAAATTTAATTGGCAA
CPSSR_76	TGA	5|TRINITY_DN463_c0_g1_i27.p1:704-918|+	5|TRINITY_DN4404_c0_g1_i6.p1:804-818|+	5|TRINITY_DN546_c0_g1_i11.p1:1131-1145|+	N/A	N/A	N/A	5|TRINITY_DN2636_c0_g1_i5.p1:351-365|+	N/A	N/A	N/A	5|TRINITY_DN38058_c0_g1_i1.p1:213-227|+	5|TRINITY_DN3905_c0_g1_i31.p1:2046-2060|+	5|TRINITY_DN298_c0_g2_i7.p1:1629-1643|+	N/A	5|TRINITY_DN2008_c0_g1_i1.p1:2049-2063|+	5|TRINITY_DN1966_c0_g1_i12.p1:822-836|+	5|TRINITY_DN98_c0_g1_i11.p1:816-830|+	5|TRINITY_DN1718_c0_g2_i1.p1:351-365|+	N/A	3|TRINITY_DN3280_c0_g1_i6.p1:2049-2057|+	N/A	0.55	0.43	0.97	AGCTGCAACCCGAGGTCAGAGCTTCGGCTGTTTTTGCACTTGGCACTCTGCTCGATGTTGGATTTGACTCATCTAGGGATGGTGCTGGAGATGATGAATG	AAAAGTAAAGGCTGAAATTAGCATTGTGAAGAGCCTGTTAGATGTTGTTTCAGATGGAAGCCCATTGGTCAGAGTAGAGGTTGCTGTAGCTTTGGCACGG
CPSSR_77	TGA	5|TRINITY_DN4975_c0_g1_i2.p1:914-1128|+	5|TRINITY_DN4384_c0_g1_i2.p1:1017-1031|+	6|TRINITY_DN2315_c0_g1_i4.p1:1011-1028|+	N/A	N/A	5|TRINITY_DN13955_c0_g1_i10.p1:1014-1028|+	5|TRINITY_DN4175_c0_g2_i1.p1:414-428|+	5|TRINITY_DN2149_c0_g1_i1.p1:747-761|+	N/A	2|TRINITY_DN5_c0_g1_i5.p1:1020-1025|+	N/A	5|TRINITY_DN5152_c0_g3_i1.p1:1014-1028|+	5|TRINITY_DN4800_c0_g1_i1.p1:345-359|+	5|TRINITY_DN10269_c0_g1_i8.p1:1014-1028|+	5|TRINITY_DN4127_c0_g1_i11.p1:1014-1028|+	5|TRINITY_DN45271_c0_g1_i1.p1:1014-1028|+	5|TRINITY_DN6187_c0_g1_i10.p1:1014-1028|+	N/A	5|TRINITY_DN1136_c1_g1_i3.p1:1011-1025|+	5|TRINITY_DN771_c0_g1_i36.p1:1014-1028|+	5|TRINITY_DN3426_c0_g1_i7.p1:1008-1022|+	0.78	0.24	0.98	AAAATGTTGAATCTGAACCAGTGGATTTTGAGAATAATGGAGTTCTGTGGCTACCCCCAGAACCAGAAGATGAAGAAGACGAGAGGGAAGCTTTTTTGTT	TGGGGATGCTGCAGGAGAGTGGGGATATTTACGTGCTTCAAGCAGTTTTGGAAGTGGTGAGTATCGGAATAGGGACAGATCAAATGAGGAGCACAAAAAG
CPSSR_78	TGA	5|TRINITY_DN7221_c0_g1_i27.p1:239-453|+	5|TRINITY_DN703_c0_g2_i1.p1:339-353|+	5|TRINITY_DN7865_c0_g1_i14.p1:339-353|+	N/A	N/A	N/A	4|TRINITY_DN7140_c1_g1_i13.p1:342-353|+	2|TRINITY_DN28724_c0_g1_i1.p1:264-269|+	N/A	5|TRINITY_DN673_c1_g1_i13.p1:339-353|+	N/A	4|TRINITY_DN14467_c0_g1_i14.p1:339-350|+	5|TRINITY_DN3936_c0_g1_i2.p1:339-353|+	5|TRINITY_DN10967_c0_g1_i4.p1:339-353|+	5|TRINITY_DN926_c0_g1_i15.p1:339-353|+	5|TRINITY_DN1514_c0_g1_i1.p1:339-353|+	5|TRINITY_DN11170_c0_g1_i3.p1:339-353|+	5|TRINITY_DN21275_c0_g1_i1.p1:339-353|+	5|TRINITY_DN3181_c0_g1_i27.p1:339-353|+	N/A	N/A	0.81	0.33	0.93	AAAAGACTGGACAGATTCAGTTGGTTGATGAAGAGGACATTGATGACTTTGCTGGATTCGCAGAGACTCAAAGCCAATTTGGTGGTTATGAGGAAGAGAT	GAAATTACTGGATGCTTTTTTGTTGAAAGACGCTCGTCCACAGCGTACATTGGCGGACTTTATTGTGGATAAGATCAAAGAAAAAGATGCTCAAGTTTCT
CPSSR_79	TGC	5|TRINITY_DN8036_c0_g1_i21.p1:2603-2817|+	5|TRINITY_DN4985_c0_g1_i1.p1:2697-2711|+	4|TRINITY_DN9110_c0_g1_i13.p1:2706-2717|+	N/A	N/A	5|TRINITY_DN3078_c0_g1_i1.p2:636-650|+	5|TRINITY_DN61_c0_g1_i1.p1:2697-2711|+	5|TRINITY_DN20696_c0_g3_i1.p1:2592-2606|+	N/A	5|TRINITY_DN12806_c0_g1_i1.p1:2697-2711|+	5|TRINITY_DN18138_c1_g1_i11.p1:2694-2708|+	5|TRINITY_DN2572_c0_g1_i15.p1:978-992|+	5|TRINITY_DN14845_c0_g1_i6.p1:342-356|+	5|TRINITY_DN31018_c0_g1_i2.p1:2715-2729|+	5|TRINITY_DN6200_c0_g1_i13.p1:2697-2711|+	5|TRINITY_DN13261_c0_g1_i41.p2:636-650|+	5|TRINITY_DN14878_c0_g2_i7.p1:2703-2717|+	5|TRINITY_DN3001_c0_g1_i2.p1:2697-2711|+	3|TRINITY_DN13478_c0_g1_i4.p1:2916-2924|+	5|TRINITY_DN2249_c0_g1_i12.p2:639-653|+	5|TRINITY_DN37645_c2_g2_i4.p1:2697-2711|+	0.5	0.14	0.98	CTTCAAGGTTCCCGAATATCTTTTCACAAGCACCTTTAAGGATGCGGTCAAATGTTCTTCTATATGGACCTCCTGGTTGTGGCAAAACACATATTGTTGG	CTGTTCACTTCGATTTATCTCGGTCAAAGGGCCTGAGCTACTTAATAAATACATTGGCGCTTCTGAGCAAGCTGTTCGGGATATATTCTCAAAAGCAGCA
CPSSR_80	TGG	5|TRINITY_DN2550_c0_g1_i3.p1:194-408|+	3|TRINITY_DN2082_c0_g1_i13.p1:303-311|+	4|TRINITY_DN472_c2_g1_i1.p1:300-311|+	N/A	N/A	N/A	5|TRINITY_DN669_c0_g1_i7.p1:294-308|+	3|TRINITY_DN462_c0_g1_i1.p1:300-308|+	N/A	N/A	N/A	6|TRINITY_DN336_c0_g2_i2.p1:294-311|+	4|TRINITY_DN58_c2_g1_i23.p2:300-311|+	6|TRINITY_DN8406_c0_g1_i5.p1:357-374|+	N/A	3|TRINITY_DN3394_c0_g1_i7.p1:294-302|+	3|TRINITY_DN141_c1_g1_i2.p1:294-302|+	4|TRINITY_DN3757_c0_g1_i11.p1:477-488|+	3|TRINITY_DN57648_c0_g1_i1.p1:183-191|+	N/A	N/A	1.11	0.43	0.95	GTGCTGAGGAGATTCGGGCTGTGCTAGATGATGGAGGTACAGGTCCCGCCGCCAACGGTGACGCCGCCGTTGCTACCAGGCCGAAGACGAAGCCCAAAGA	GGAAGGTGGAGAAGGGGAGGATCCGGAGCAGGCGAAGCTGAGGGCGGGCTTGAATTCGGCGATCATACGGGAAAAGCCAAATGTCAAGTGGAATGATGTG
CPSSR_81	TGG	5|TRINITY_DN2550_c0_g1_i6.p1:194-408|+	3|TRINITY_DN2082_c0_g1_i13.p1:303-311|+	4|TRINITY_DN472_c2_g1_i1.p1:300-311|+	N/A	N/A	N/A	5|TRINITY_DN669_c0_g1_i7.p1:294-308|+	3|TRINITY_DN462_c0_g1_i1.p1:300-308|+	N/A	N/A	N/A	6|TRINITY_DN336_c0_g2_i2.p1:294-311|+	4|TRINITY_DN58_c2_g1_i23.p2:300-311|+	6|TRINITY_DN8406_c0_g1_i5.p1:357-374|+	N/A	3|TRINITY_DN3394_c0_g1_i7.p1:294-302|+	3|TRINITY_DN141_c1_g1_i2.p1:294-302|+	4|TRINITY_DN3757_c0_g1_i11.p1:477-488|+	3|TRINITY_DN57648_c0_g1_i1.p1:183-191|+	N/A	N/A	1.11	0.43	0.95	GTGCTGAGGAGATTCGGGCTGTGCTAGATGATGGAGGTACAGGTCCCGCCGCCAACGGTGACGCCGCCGTTGCTACCAGGCCGAAGACGAAGCCCAAAGA	GGAAGGTGGAGAAGGGGAGGATCCGGAGCAGGCGAAGCTGAGGGCGGGCTTGAATTCGGCGATCATACGGGAAAAGCCAAATGTCAAGTGGAATGATGTG
CPSSR_82	TGG	5|TRINITY_DN5199_c0_g1_i6.p1:941-1155|+	N/A	4|TRINITY_DN1884_c0_g1_i10.p1:1044-1055|+	N/A	N/A	4|TRINITY_DN178084_c0_g1_i1.p1:201-212|+	N/A	4|TRINITY_DN16757_c0_g1_i1.p1:453-464|+	N/A	4|TRINITY_DN3870_c0_g1_i12.p1:114-125|+	4|TRINITY_DN46337_c0_g1_i2.p2:114-125|+	N/A	5|TRINITY_DN7765_c0_g1_i5.p1:426-440|+	4|TRINITY_DN1219_c0_g1_i1.p1:411-422|+	3|TRINITY_DN19115_c0_g1_i4.p1:1044-1052|+	N/A	N/A	N/A	4|TRINITY_DN11198_c0_g1_i8.p1:1044-1055|+	4|TRINITY_DN20383_c0_g1_i4.p1:1044-1055|+	3|TRINITY_DN18628_c0_g1_i3.p1:1044-1052|+	0.58	0.43	0.97	TGGTTTTGGCCTCATTGTTAATTGGGTATGTGCAAGGGAAGAAGAGAAAAAATGGGGATGAAGAGGAGGATGAAATGGAGGAGGGAGAAGATGATGAAAA	TGAGGGGAAGCTGATTTTGTTTCAGGGCGGTGAGCATTTAACATTAGAGGATGTTCTAAACGCAACTGGACAAGTTATGGAGAAGACGAGTTATGGGACT
CPSSR_83	TGG	5|TRINITY_DN13217_c0_g2_i1.p1:620-834|+	4|TRINITY_DN15944_c0_g1_i1.p1:723-734|+	N/A	N/A	N/A	4|TRINITY_DN5171_c0_g1_i1.p1:906-917|+	4|TRINITY_DN48463_c0_g1_i4.p1:936-947|+	N/A	N/A	N/A	4|TRINITY_DN23658_c0_g1_i1.p1:921-932|+	5|TRINITY_DN10449_c0_g1_i4.p1:720-734|+	4|TRINITY_DN6301_c0_g1_i3.p1:723-734|+	5|TRINITY_DN6697_c0_g1_i1.p1:723-737|+	4|TRINITY_DN21187_c1_g1_i4.p1:723-734|+	4|TRINITY_DN295954_c0_g1_i1.p1:723-734|+	4|TRINITY_DN11015_c0_g1_i2.p1:723-734|+	N/A	N/A	N/A	N/A	0.45	0.48	0.97	TGGATTTTGGTGGAAAGGTATATAAAGGTTCTTATATGGAGTCTGCGGCCTATAATCCGAGTTTGGGGCCGGTACAGGCGGCATTGGTGGCTTTTATTGC	GTATGAGGGGATTGTCTCCGCGGTGGTGGTGGAGAAGGAAGGGGCCGTGGTGAGGCAAGAGGATACTGCTAGACTGCTGTTAAATATGGTTTCACCCAAA
CPSSR_84	TGT	5|TRINITY_DN4500_c0_g1_i13.p2:404-618|+	5|TRINITY_DN26085_c0_g1_i7.p1:873-887|+	2|TRINITY_DN79888_c0_g2_i7.p1:414-419|+	N/A	N/A	2|TRINITY_DN30033_c0_g1_i5.p1:873-878|+	2|TRINITY_DN20494_c0_g1_i11.p1:873-878|+	2|TRINITY_DN12529_c0_g1_i1.p1:102-107|+	N/A	2|TRINITY_DN26349_c0_g1_i11.p1:936-941|+	2|TRINITY_DN5898_c0_g1_i17.p1:873-878|+	5|TRINITY_DN7133_c0_g1_i13.p1:873-887|+	5|TRINITY_DN10740_c0_g1_i7.p2:873-887|+	5|TRINITY_DN7198_c0_g1_i21.p1:873-887|+	2|TRINITY_DN18740_c0_g1_i13.p2:873-878|+	5|TRINITY_DN2081_c0_g1_i16.p2:183-197|+	4|TRINITY_DN13526_c0_g1_i5.p1:873-884|+	2|TRINITY_DN5320_c0_g1_i14.p1:870-875|+	2|TRINITY_DN3587_c1_g1_i3.p1:873-878|+	2|TRINITY_DN7139_c0_g1_i24.p1:873-878|+	2|TRINITY_DN15011_c0_g1_i4.p1:873-878|+	1.41	0.14	0.78	GGCCCTTCCGTTTACCTGCCATCCTTGTTGGGGATGGACGATTAGGTGGTATCTCAGCAACCATTTCAGCATATGAGAGTTTGAAACTTCGAGGTTATGA	TCTTGAAGATCAAGGTCTTGTAAATGAGGTGTCACTACTTTCTTATCTGCGAGATAGGGTCCCTGTTCTTGTCCTTCCACCTGTTCCAGAAGATATGTCA
CPSSR_85	TGT	5|TRINITY_DN4500_c0_g1_i20.p1:293-507|+	5|TRINITY_DN26085_c0_g1_i7.p1:873-887|+	2|TRINITY_DN79888_c0_g2_i7.p1:414-419|+	N/A	N/A	2|TRINITY_DN30033_c0_g1_i5.p1:873-878|+	2|TRINITY_DN20494_c0_g1_i11.p1:873-878|+	2|TRINITY_DN12529_c0_g1_i1.p1:102-107|+	N/A	2|TRINITY_DN26349_c0_g1_i11.p1:936-941|+	2|TRINITY_DN5898_c0_g1_i17.p1:873-878|+	5|TRINITY_DN7133_c0_g1_i13.p1:873-887|+	5|TRINITY_DN10740_c0_g1_i7.p2:873-887|+	5|TRINITY_DN7198_c0_g1_i21.p1:873-887|+	2|TRINITY_DN18740_c0_g1_i13.p2:873-878|+	5|TRINITY_DN2081_c0_g1_i16.p2:183-197|+	4|TRINITY_DN13526_c0_g1_i5.p1:873-884|+	2|TRINITY_DN5320_c0_g1_i14.p1:870-875|+	2|TRINITY_DN3587_c1_g1_i3.p1:873-878|+	2|TRINITY_DN7139_c0_g1_i24.p1:873-878|+	2|TRINITY_DN15011_c0_g1_i4.p1:873-878|+	1.41	0.14	0.78	GGCCCTTCCGTTTACCTGCCATCCTTGTTGGGGATGGACGATTAGGTGGTATCTCAGCAACCATTTCAGCATATGAGAGTTTGAAACTTCGAGGTTATGA	TCTTGAAGATCAAGGTCTTGTAAATGAGGTGTCACTACTTTCTTATCTGCGAGATAGGGTCCCTGTTCTTGTCCTTCCACCTGTTCCAGAAGATATGTCA
CPSSR_86	TGT	5|TRINITY_DN4500_c0_g1_i23.p1:404-618|+	5|TRINITY_DN26085_c0_g1_i7.p1:873-887|+	2|TRINITY_DN79888_c0_g2_i7.p1:414-419|+	N/A	N/A	2|TRINITY_DN30033_c0_g1_i5.p1:873-878|+	2|TRINITY_DN20494_c0_g1_i11.p1:873-878|+	2|TRINITY_DN12529_c0_g1_i1.p1:102-107|+	N/A	2|TRINITY_DN26349_c0_g1_i11.p1:936-941|+	2|TRINITY_DN5898_c0_g1_i17.p1:873-878|+	5|TRINITY_DN7133_c0_g1_i13.p1:873-887|+	5|TRINITY_DN10740_c0_g1_i7.p2:873-887|+	5|TRINITY_DN7198_c0_g1_i21.p1:873-887|+	2|TRINITY_DN18740_c0_g1_i13.p2:873-878|+	5|TRINITY_DN2081_c0_g1_i16.p2:183-197|+	4|TRINITY_DN13526_c0_g1_i5.p1:873-884|+	2|TRINITY_DN5320_c0_g1_i14.p1:870-875|+	2|TRINITY_DN3587_c1_g1_i3.p1:873-878|+	2|TRINITY_DN7139_c0_g1_i24.p1:873-878|+	2|TRINITY_DN15011_c0_g1_i4.p1:873-878|+	1.41	0.14	0.78	GGCCCTTCCGTTTACCTGCCATCCTTGTTGGGGATGGACGATTAGGTGGTATCTCAGCAACCATTTCAGCATATGAGAGTTTGAAACTTCGAGGTTATGA	TCTTGAAGATCAAGGTCTTGTAAATGAGGTGTCACTACTTTCTTATCTGCGAGATAGGGTCCCTGTTCTTGTCCTTCCACCTGTTCCAGAAGATATGTCA
CPSSR_87	TGT	5|TRINITY_DN4500_c0_g1_i26.p3:143-357|+	5|TRINITY_DN26085_c0_g1_i7.p1:873-887|+	2|TRINITY_DN79888_c0_g2_i7.p1:414-419|+	N/A	N/A	2|TRINITY_DN30033_c0_g1_i5.p1:873-878|+	2|TRINITY_DN20494_c0_g1_i11.p1:873-878|+	2|TRINITY_DN12529_c0_g1_i1.p1:102-107|+	N/A	2|TRINITY_DN26349_c0_g1_i11.p1:936-941|+	2|TRINITY_DN5898_c0_g1_i17.p1:873-878|+	5|TRINITY_DN7133_c0_g1_i13.p1:873-887|+	5|TRINITY_DN10740_c0_g1_i7.p2:873-887|+	5|TRINITY_DN7198_c0_g1_i21.p1:873-887|+	2|TRINITY_DN18740_c0_g1_i13.p2:873-878|+	5|TRINITY_DN2081_c0_g1_i16.p2:183-197|+	4|TRINITY_DN13526_c0_g1_i5.p1:873-884|+	2|TRINITY_DN5320_c0_g1_i14.p1:870-875|+	2|TRINITY_DN3587_c1_g1_i3.p1:873-878|+	2|TRINITY_DN7139_c0_g1_i24.p1:873-878|+	2|TRINITY_DN15011_c0_g1_i4.p1:873-878|+	1.41	0.14	0.78	GGCCCTTCCGTTTACCTGCCATCCTTGTTGGGGATGGACGATTAGGTGGTATCTCAGCAACCATTTCAGCATATGAGAGTTTGAAACTTCGAGGTTATGA	TCTTGAAGATCAAGGTCTTGTAAATGAGGTGTCACTACTTTCTTATCTGCGAGATAGGGTCCCTGTTCTTGTCCTTCCACCTGTTCCAGAAGATATGTCA

## Sheet: Table S7
Supplemental Table S7. Expression Statistics Table for Key Gene Families in the Ginsenoside Biosynthesis Pathway
Gene name	P. ginseng_leaf	P. ginseng_root	P. japonicus_leaf	P. japonicus_root	P. quinquefolius_leaf	P. quinquefolius_root	P. notoginseng_leaf	P. notoginseng_root	P. zingiberensis_leaf	P. zingiberensis_root	P. vietnamensis_leaf	P. vietnamensis_root	P. pseudoginseng_root	P. stipuleanatus_leaf	P. stipuleanatus_root	A. elata_leaf	A. elata_root	P. fruticosa_root	M. sinclairii_leaf	E. senticosus_feal	M. delavayi _leaf	F. japonica_leaf	H. helix_leaf	S. arboricola_leaf	S. delavayi_leaf	T. papyrifer_leaf	H. umbellata_leaf
AACT1	6.68839	5.2206	5.30634	4.63877	4.76209	6.38226	6.64404	4.02008	4.83928	3.74675	5.42252	6.4378	6.91233	5.96569	5.05465	5.72109	5.69942	5.2824	5.66731	6.06447	7.66701	6.24769	4.01759	6.93237	7.18432	6.78626	2.38178
AACT2	3.25637	6.92605	4.08654	4.83267	4.68515	7.08311	6.1674	4.7297	5.37192	4.61496	4.72779	7.02632	6.87515	4.5124	5.67172	5.55887	5.80898	4.76635	6.3686	6.47857	7.94582	4.39447	4.80225	7.57216	7.67183	5.67018	2.70798
HMGS1	0.715952	3.00916	1.35344	0.357471	0.675728	1.68411	1.43814	1.32443	1.23297	0.101279	0.515259	0.566927	0.451569	2.51991	1.53378	2.7501	2.5701	0.896997	0.095451	4.7607	5.17075	4.52526	2.9188	4.90489	4.51234	3.65615	2.24314
HMGS2	0.354959	0.984751	0.15635	1.50055	0.283165	0.267184	0.936042	1.62158	0.0897359	0.105129	0.253859	0.292443	2.27764	1.28468	0.297803	0.315957	0.292402	2.20332	1.24102	0	0	0.263979	0	0.0519454	0.401676	2.01839	0
HMGS3	2.91926	3.46176	0.317056	0.0854126	1.86852	3.53323	2.71084	2.76087	3.17619	0.900059	1.67039	2.34755	1.84086	2.94537	1.64898	3.07733	2.76374	1.90846	0	4.38196	5.60327	4.08501	2.87413	5.72384	4.80103	3.97698	1.62211
HMGS4	0.493311	0.576998	0.50248	0.977177	0.248485	0.346043	1.02893	2.63787	0.207703	0.0180947	0.0803275	0.294818	1.23322	1.5288	0.258956	1.10567	0.362541	1.77363	1.37381	0	0.0816646	0.118991	0	0.0522756	0.336166	1.34263	0
HMGS5	4.28544	5.29479	4.80246	3.19993	5.0618	6.78356	4.64798	4.41084	6.72237	4.71016	4.7281	5.40302	7.27218	4.66192	6.89546	6.16827	4.5237	4.7389	6.51663	6.6506	7.86465	3.18672	2.63174	7.2133	8.9023	5.76467	0.713501
HMGS6	4.10459	5.24217	3.72485	2.20404	4.86762	6.14388	3.37176	2.91086	5.25912	3.13447	3.63343	4.47478	5.68447	3.94154	6.39857	5.09376	3.38967	3.95359	5.05662	4.61727	7.20083	2.11635	1.91127	6.12824	8.20562	3.63001	0.336143
HMGS7	1.77548	2.39957	0	0	0	0	1.15521	1.45863	0.0229267	0	0	0	0.656293	0.52731	0.20197	0.297092	0.538402	0.791363	0.330934	1.84054	0.0531054	0.0687841	1.77317	0.0605111	0	0.296152	0
HMGR1	3.50591	4.21139	0.0302505	0.212653	4.24698	4.28123	0.629264	1.29492	1.20912	2.83312	1.8595	1.3785	0.800453	0	0	0	0	1.35463	0	0	0	0	2.28246	0.130951	0	0	0
HMGR2	2.89148	4.045	3.53864	1.42537	2.96949	4.33963	3.11652	3.93116	4.77721	1.77465	0.750172	1.35278	1.99524	0.567087	3.64897	3.70333	3.42937	2.41084	3.96963	1.51093	4.28828	0.372744	2.96268	5.18757	4.58632	4.14122	1.09252
HMGR3	1.67598	3.29272	3.0317	3.05599	2.44649	3.21412	3.1036	3.40322	3.28936	2.35345	1.55926	1.59353	0.996883	3.05987	4.07355	4.06766	3.05565	2.58157	3.13819	1.69378	4.01634	0.481337	4.61538	3.53275	3.17971	2.94627	1.69329
HMGR4	3.05731	4.43005	1.84011	1.53956	1.94648	3.99694	3.33949	4.16508	5.88138	3.08061	2.97358	3.45793	3.58106	0.386998	3.56809	3.63139	3.06447	2.68023	2.70035	2.38839	3.94057	0.368282	3.49854	4.56462	4.53673	3.15755	0.759158
HMGR5	3.12216	4.34191	3.67128	3.38122	3.77527	4.40672	2.67899	3.48598	3.6767	2.19746	1.76592	1.58336	2.97233	3.14361	3.83031	4.16697	3.08197	3.47377	3.92031	2.00937	4.51222	1.07675	4.86549	3.6981	2.63583	3.12866	0.913684
HMGR6	2.01832	6.15974	2.96598	0.0958906	3.56746	6.35761	3.71377	1.86364	6.32551	4.61693	2.7242	3.96713	4.98563	0.0683764	5.90739	4.22171	1.10679	0.276179	0.0738579	6.55102	3.60106	0.105	0.607516	2.20674	4.97274	2.86603	1.43379
HMGR7	1.664	3.25923	2.83932	0.0153377	3.78599	0.44431	0	0	5.76926	0.362325	0.0219293	0.0491161	0	0.441555	1.03057	4.85719	3.25117	0.152167	0	0	4.10662	0.0784544	0.913374	2.21913	4.28271	3.1954	0
HMGR8	1.08472	4.59239	2.23485	0.102677	0.253979	0.132851	0.0142997	0	3.92129	0.0931279	0.10438	0.238634	0	0.451173	0.98472	5.6084	3.066	0.137964	0.0193662	0	3.11791	0.141947	0.262128	2.22316	5.41632	3.12569	0
HMGR9	2.45988	6.08523	1.94997	0.0457956	3.26567	7.19089	4.74499	2.95077	7.84172	6.01692	2.44863	4.17578	6.6283	0.0978656	6.56619	5.4547	1.65589	0.497591	0.145476	6.91844	4.04509	0.148564	1.15484	2.75208	5.37512	2.41928	0.127324
MK1	2.99549	3.99253	2.52664	2.4199	2.40253	4.27591	3.30895	3.20141	3.48624	3.27622	2.88828	3.40196	3.42887	3.87965	4.79404	2.55121	3.46005	5.15317	4.58326	3.27386	5.54077	3.02159	4.17018	4.61302	4.72672	4.60531	0
MK2	2.79418	3.80296	2.51938	2.43681	2.80245	4.22848	3.61353	3.61515	4.15048	4.00865	2.9972	3.51034	3.64649	3.14454	4.26845	1.90767	3.31204	4.0375	3.32679	2.19646	4.62262	2.46289	3.44996	4.32125	3.75785	3.58642	0
PMK1	3.24638	3.9401	3.20809	2.74203	3.51433	4.30775	3.37196	3.75281	3.52442	2.95194	3.91454	3.29558	2.77699	4.24254	4.49769	2.88773	4.716	3.80392	3.15512	2.86731	2.89594	3.88626	3.02364	5.18358	5.14084	2.92881	0.39401
PMK2	1.00211	2.05301	0.95672	0.719778	1.82122	2.54321	0.961804	0.890093	0.955944	0.376269	0.510073	0.289275	0.727045	1.30534	1.20013	0.34052	2.28364	0	0.312611	0	0.105836	1.00134	0.22566	0	0	0	0
PMK3	3.58655	3.67007	3.45861	3.00286	3.50885	4.18346	3.40111	3.92931	4.08884	3.35861	3.63546	3.25289	3.32668	4.38446	4.58826	2.80859	4.90903	4.7525	3.48912	3.49284	4.27138	3.65915	3.58424	5.13545	5.09561	3.1032	0
PMK4	0.975453	2.61359	1.67574	1.29588	2.23095	2.73184	1.3548	1.26892	2.82122	1.19157	1.39448	1.19173	3.16951	2.23457	1.88824	0.742437	3.24137	0	1.85927	0.0515353	0.692996	2.79935	0.574211	0	0.299488	0	0
MDD1	4.52047	5.3543	4.7009	5.00896	4.25567	6.56304	5.24742	5.30673	6.26663	5.35063	5.05764	4.92076	6.1763	4.26537	4.28843	5.01597	4.69359	3.92373	5.04772	3.45343	6.57858	4.03552	3.72014	4.78777	6.51686	4.91999	2.77884
MDD2	2.34522	2.47949	2.913	2.96813	2.50125	4.00379	1.84533	1.95792	3.41271	2.26489	2.01163	2.26584	4.09681	4.88644	5.08433	5.54504	4.60072	3.3783	4.58657	3.4352	6.80676	5.22838	3.84087	6.052	7.02876	5.7481	2.17286
DXS1	1.97828	2.1949	2.90301	3.65453	2.609	2.37409	3.39337	3.06037	3.7195	3.15905	2.22474	2.30394	1.42884	4.90123	4.56984	4.88131	3.62071	5.38627	2.19144	0.820943	2.96482	3.63316	4.5549	0.678594	2.54363	6.0252	0.331395
DXS2	3.01047	2.1932	2.88136	1.9978	0.450655	0.66393	1.96351	2.22113	2.97232	1.60388	1.48659	1.5793	1.6943	2.40355	2.49641	3.19406	2.44011	4.08005	2.07322	3.95307	2.48878	2.61504	3.35717	4.5706	3.84068	3.78922	0.231305
DXS3	1.16765	4.73418	5.91875	0.0973689	5.5441	5.61808	3.00353	1.79916	8.83451	4.51355	2.12992	3.65815	5.83187	1.16023	4.17949	6.56187	0.496369	0	3.18856	1.03974	8.1672	1.88224	0.636109	4.71921	7.89983	6.96492	0
DXS4	0.103444	0.49467	0.434828	0.403665	0.446086	1.02813	0.543764	3.71064	0.232357	0.627998	0.167206	0.108171	0.132734	0.772372	0.979689	0.114839	0.978756	0.573929	0.342672	0	0.160827	0.108539	0.570491	0	0	0.218983	0.285585
DXS5	2.76998	0.891849	5.61876	1.42377	4.44247	0.187377	2.82685	0.376595	5.76814	0.99395	1.23671	1.06031	1.04812	5.82649	3.04067	6.3974	3.43113	4.47484	5.14491	5.82764	6.58817	6.20074	5.1327	7.50667	8.00434	7.92379	4.68587
DXS6	0.23263	1.69989	0.363094	0.191853	2.73211	3.4084	2.24113	4.72312	3.94157	1.88613	2.82032	2.94701	0.474606	2.20942	4.27866	1.52855	1.09663	2.9317	2.39087	0.114893	2.86871	0.100728	0.66851	1.12178	4.72888	1.17981	0.340305
DXS7	1.57157	0.774012	5.56272	1.56599	4.47433	0.236913	2.38938	0.422237	6.09766	1.31608	1.35902	1.11305	0.670141	5.97633	3.033	6.19905	3.3233	4.26006	5.09735	5.1327	6.40827	6.43678	5.04791	7.23903	7.4672	7.97396	2.92243
DXR1	5.29543	4.87945	4.74645	3.77488	4.53503	4.90809	4.2231	3.74994	4.85036	2.39833	2.82358	3.03485	2.77475	4.35678	4.22876	4.64408	4.51839	6.65482	3.11206	5.59219	5.77561	5.87427	5.83776	5.51728	4.92645	5.54466	2.55111
DXR2	5.06527	3.56934	5.11239	2.98538	4.67766	4.83447	4.32352	3.02846	5.02406	3.34201	2.70233	3.22066	3.09952	5.90668	5.83873	5.43536	3.90324	4.23658	3.93821	4.80235	6.93131	3.66223	3.40589	4.61036	6.11936	6.06688	4.51626
DXR3	4.81637	2.96652	4.83226	3.75762	4.82484	5.09418	4.25293	4.13263	5.67085	3.37009	2.7316	2.93238	3.39827	5.26668	5.16037	4.42159	4.29628	6.85673	4.11785	5.88857	5.43954	5.76454	6.43324	4.87279	5.63869	5.33462	2.04012
DXR4	5.04163	2.98175	4.15421	1.90721	3.16007	2.71458	3.73022	2.44157	5.39311	3.81174	2.69625	2.92507	2.82362	4.04913	4.05361	5.76118	2.55418	3.1645	1.61472	4.06389	5.48222	2.84648	2.32316	4.36087	5.74842	5.14745	3.36558
MCT1	2.21517	2.77194	2.19242	2.13598	2.06647	3.02106	2.97928	3.07953	2.82596	0.680379	2.04117	2.94685	2.38161	2.90497	2.75907	2.17343	2.04465	3.26098	2.77849	3.32246	4.74665	2.93728	1.32437	3.96485	4.58675	4.79606	2.96144
MCT2	1.89473	2.74509	2.7919	2.35461	3.27869	4.42169	3.23564	3.19161	3.24147	0.819223	2.86186	3.97509	1.96632	3.3586	2.91697	3.6028	2.46418	3.26007	2.90162	3.79248	4.81344	3.46033	2.34729	4.05389	4.53043	4.90221	2.74194
CMK1	4.62022	4.99398	5.39307	5.01448	5.52739	4.99249	3.28103	3.35283	1.70507	1.63379	1.6378	2.25283	0.726096	6.61101	6.43429	4.91143	4.11483	3.68209	4.50498	4.26964	7.81862	4.37844	4.50108	7.0226	7.40775	6.78529	0.246188
CMK2	4.64838	4.70346	3.21596	2.90308	4.11867	3.70119	4.47879	4.89939	5.93713	5.19962	5.13742	5.53638	5.79578	5.66783	5.62954	4.29936	3.46681	3.63025	4.06661	2.89322	6.14756	2.86959	4.79596	4.89153	5.31681	4.76246	0.188687
MDS1	6.00215	3.57676	5.32724	2.71657	5.57632	3.67683	5.39865	3.68369	5.59121	3.9343	3.54827	3.24026	3.11784	6.70446	5.25567	7.11842	4.75609	0.289103	1.31161	0.738648	4.50739	0.360509	0	0	0	1.69354	0
MDS2	5.15934	4.1062	2.74019	1.82489	1.74019	1.52957	2.11774	1.0038	5.81722	3.87018	2.96991	2.1766	3.97584	4.93577	3.72671	5.34349	2.62019	0	0.426315	0	0.280305	0	0	0	0	2.09192	0
MDS3	6.41592	4.569	5.97157	4.46934	6.51161	5.41694	7.45339	5.61594	6.08956	5.41911	5.57464	5.19397	4.57483	6.97547	6.41094	6.62908	4.42639	8.11207	4.24833	7.58313	7.91947	6.75166	4.21285	8.34798	8.32109	7.67716	4.5482
MDS4	6.56448	5.78389	5.62823	3.11583	5.71951	4.29588	5.94635	4.43573	6.00958	4.67593	4.14204	3.66711	4.86649	4.92725	4.53074	4.15261	2.53691	6.40777	1.2251	5.60502	5.87361	4.89538	2.32093	6.61687	5.86853	5.80977	4.19202
HDS1	3.45515	2.34045	3.55275	2.6043	5.46328	3.42957	4.23266	3.03485	4.23726	1.7064	0.847236	0.442949	3.70022	2.85029	1.63565	6.01075	2.4442	4.87267	1.12007	5.05589	6.94794	3.27583	3.92755	7.44743	5.40499	6.20744	4.50866
HDS2	4.84276	3.8071	5.18027	2.2591	5.54546	4.78643	4.09122	2.99731	4.83246	2.00238	3.57223	2.94913	3.92629	4.46935	4.05789	5.89016	3.00552	5.6632	3.33492	5.13291	7.20811	4.71553	3.64811	7.88301	7.16008	7.4361	3.09678
HDS3	6.31918	3.50397	4.88161	1.65474	5.47602	4.81187	4.66523	3.867	5.73544	3.06077	3.27002	2.56939	5.91116	3.97461	3.12015	7.21482	3.7015	5.71494	2.68526	6.06836	8.19862	5.23111	4.53791	8.58815	7.61787	7.72025	4.99165
HDS4	6.78557	5.79444	7.02876	4.27989	6.90305	6.46148	5.62953	4.65002	7.72863	4.46989	5.10505	4.42388	6.39322	7.06174	6.80073	5.51909	4.36321	6.90754	5.86971	5.64781	8.65345	5.7951	5.73803	7.46245	8.00574	8.938	1.23169
HDR1	0.176451	1.88283	1.34373	2.1677	1.71012	0.964594	1.43232	2.58809	1.02473	2.47822	1.384	2.22861	0	0.0222588	0	0	0.104912	0	0.173833	3.70648	0	4.70459	0	5.74962	6.25955	6.39994	0
HDR2	5.83877	5.72543	3.15862	1.07258	7.0953	6.78887	6.71376	6.6203	3.56217	1.77277	5.21192	5.31722	4.41026	9.30857	9.05023	7.4234	4.33799	4.32326	3.7793	5.64404	8.43328	2.70508	1.92698	7.20662	8.47498	7.03608	3.60693
HDR3	2.94473	2.67435	7.34676	5.86038	7.11252	6.49026	7.0387	5.8442	5.92018	4.7	6.75955	6.22006	4.85944	7.91814	6.37155	7.61473	7.5935	8.35327	5.20002	6.87519	8.96426	7.35357	7.29256	6.09227	7.22853	7.07223	2.31115
HDR4	7.24906	5.91335	8.06955	6.61727	7.02056	6.18311	7.25481	6.3396	7.22666	6.44867	6.2119	5.77625	6.4761	7.49174	6.00722	7.0269	7.84167	8.5389	5.62964	6.5114	8.33721	6.94978	6.86653	5.86847	6.32122	8.0852	1.53539
HDR5	2.06229	1.02798	3.40359	4.97378	2.9018	0.861934	1.92733	3.20529	2.39263	5.55368	2.92498	3.17039	0	0	0	0.0371225	0	2.96434	0.0383691	3.71808	0.116742	4.37823	2.52819	5.39324	4.78007	6.02065	0.442213
HDR6	5.03577	5.28305	5.22942	3.00687	6.09469	6.31198	5.36787	5.72842	5.16981	3.2492	5.08176	4.95975	5.02909	8.29869	8.09077	4.8531	2.91241	3.5033	2.80027	2.89982	6.28512	1.3459	1.33381	5.23531	6.67019	5.21956	3.75148
IPI1	5.77426	5.06991	5.17446	3.65979	5.03757	6.01856	6.33601	6.41298	7.33385	6.59617	5.71124	5.97844	6.79526	4.11487	3.79503	5.95055	5.67815	6.98092	6.81109	4.44805	7.0487	5.46887	4.02489	6.51582	6.85843	5.38727	4.98647
IPI2	5.15144	4.48533	5.53575	5.25973	2.84193	3.62794	6.80184	6.54332	5.61972	5.1034	6.17357	5.93769	3.52839	5.86318	5.63386	5.96646	5.45085	6.13416	5.81408	5.5897	5.99371	4.71364	3.82571	4.79778	5.72605	7.07091	1.40445
GGPS1	0.660552	1.98185	1.15067	0.861391	0.831956	2.84505	1.35422	4.1045	0.138284	0.798803	0.949185	1.25964	4.18715	2.64758	2.68169	0.112698	1.41722	0.258643	0.37383	0.12195	0.0873779	0	1.73948	0.186906	0.111493	0	0
GGPS2	2.89807	3.94537	4.13716	2.16763	3.6343	3.6278	3.65324	2.84088	5.38587	4.40638	4.90236	4.78981	2.45916	2.40866	2.10916	4.89971	1.68502	0.667856	0.637701	1.9656	4.26648	2.67512	5.22425	3.74554	4.72274	2.22003	0
GGPS3	1.22299	3.49561	1.90122	1.12255	0.203897	1.8818	0.934032	3.35681	0.530479	2.63959	1.4936	2.03988	4.46223	3.13112	3.43356	0.10771	1.55854	0.254241	0.582953	0	0.332172	0.113947	1.1029	0.436383	0.107397	0.0410368	0
GGPS4	4.28039	4.16463	2.02186	0.888057	3.9563	4.24757	2.88915	2.22625	6.35984	5.28347	3.8886	4.00323	4.60833	2.16347	2.06157	4.45866	1.62406	1.05427	0.617479	1.84901	5.17719	2.84134	5.82613	3.43688	4.57608	3.68836	0
GGR	3.47731	3.01342	3.99373	3.45995	3.33071	3.35174	2.95242	3.25608	2.65939	2.64549	2.22115	2.30988	2.77215	4	3.48008	3.0488	3.7841	4.58391	4.98995	4.77572	4.00795	3.0991	3.45469	3.82802	4.31833	4.3311	0.723978
FPS1	3.60268	5.67625	3.82539	3.22178	3.8408	5.75153	4.43276	4.87708	5.4739	3.90983	3.61248	5.22687	7.00045	3.87911	6.76501	6.95094	4.53504	7.10016	7.08763	4.08272	7.47126	4.85112	4.69067	6.38713	6.77417	6.69628	1.82486
FPS2	2.78629	5.38645	2.57539	1.21267	2.28758	4.84359	4.0145	4.76858	6.23957	5.04643	3.42909	4.49505	7.23291	2.64751	5.64663	5.82822	4.19072	7.00506	6.51079	4.30778	7.48378	4.81842	3.78604	6.51979	7.52723	6.77804	1.54836
SS1	2.71015	3.65997	2.02535	1.65924	3.72474	5.84682	1.61108	2.86954	4.71789	2.52246	1.4751	2.18934	4.29246	2.50573	4.33441	1.63834	3.59359	4.3614	3.91642	4.37073	5.38329	2.88342	2.07112	2.32638	4.25636	4.5039	2.26112
SS2	4.45119	4.16048	3.99564	2.74515	4.02693	5.36401	3.75648	2.99847	4.26956	2.89229	3.8014	4.16626	4.44626	5.58578	6.35153	5.63202	3.21432	4.07131	3.37442	4.18352	6.73761	3.72491	1.894	5.21537	7.20522	6.06886	0
SS3	4.36734	3.66449	4.37111	3.0021	3.94685	5.68224	4.34432	3.47544	4.78907	3.28652	4.66882	4.86122	6.03936	5.79052	6.47824	6.61137	3.91483	3.98507	5.04085	4.45262	6.91252	4.51907	1.8895	6.18133	7.65618	6.76732	0
SS4	3.39884	3.44782	2.34875	1.70275	3.85335	5.63255	2.52523	3.68468	3.12676	1.18245	2.79609	3.34995	5.0106	2.75621	4.50704	2.2908	3.53146	5.21536	4.16918	4.96641	5.39543	4.16136	3.25245	4.11641	4.22601	4.43303	3.62424
SS5	3.62774	1.56293	4.56829	2.78613	5.45322	2.3421	2.44367	0.965891	3.39416	2.08163	4.00392	4.3202	0.713709	4.45143	3.67936	6.40331	1.21871	3.70264	3.67217	5.69615	4.91729	4.30357	5.01184	5.68728	4.57063	5.90177	0.403955
SS6	0.918232	1.78727	3.9611	2.03661	3.81929	1.7084	3.84261	2.15296	3.49415	2.70549	4.53578	5.18199	2.95892	4.71157	4.09556	7.26829	1.55385	3.75305	4.32066	4.77009	4.14699	3.95725	4.09778	5.32493	4.59437	5.56228	0.283568
SS7	3.22636	1.16547	5.54306	0.556132	5.34112	2.28729	3.32973	1.36226	6.19961	1.1484	2.40154	3.68864	1.96811	5.39591	3.50797	7.09057	2.71046	7.89195	3.17244	5.01226	6.54681	5.89002	3.06242	7.49836	7.17157	6.81492	5.13829
SS8	4.20922	0.0507717	5.77818	0.961393	4.50254	2.14772	4.12073	2.14127	6.1337	1.35043	2.69967	3.87453	2.13444	5.19491	3.3255	6.25381	2.28707	7.56983	2.90362	3.82216	5.52221	4.15338	2.91746	5.91086	5.88404	5.75313	3.26249
SE1	2.90445	4.02863	6.12017	0.477063	6.03721	5.5344	3.76556	2.75589	8.80718	5.70969	3.75288	3.53979	5.05793	2.46481	3.65741	6.37984	1.52514	4.99536	0.219914	0.407734	5.09643	2.78427	0.168234	2.69268	2.9162	2.41519	0
SE2	1.36131	6.07881	3.76673	0.0209338	3.8164	6.75871	1.48949	1.21732	6.92637	4.27876	3.7677	2.13758	5.96024	0.306125	4.06286	6.45967	1.04037	2.39488	0.240632	0.17299	6.85126	5.59765	0.202908	4.16175	8.30874	4.85617	1.24071
SE3	3.58855	4.46544	5.12951	0.37188	5.09306	6.75081	2.96226	2.17646	5.99483	2.9052	2.39781	1.96227	1.8408	1.75675	3.04981	4.84063	0.772121	3.76726	0.497804	0	2.71707	0.886512	0	2.0635	0.120941	2.84296	0
SE4	3.72076	3.21909	2.63645	1.63586	1.53407	2.30816	3.9035	3.41389	4.95244	2.83225	3.31264	2.98151	2.43459	2.80563	1.48962	5.10631	2.23141	5.83606	5.46616	0	2.43843	0.503786	1.88521	2.99325	2.9001	1.45439	1.28509
SE5	1.98246	2.52764	2.6295	2.30221	2.34161	2.21141	1.12022	1.94478	2.49273	1.23254	1.45749	1.77945	3.00788	3.0805	3.35052	0.784886	2.50292	1.64741	2.79991	1.06855	4.09507	0.225175	1.52707	2.57842	2.11133	4.23554	0
SE6	0.236293	4.20744	0.730943	0	2.17539	4.95934	0.658995	0.744844	5.34538	2.22824	3.10274	1.47207	3.55522	0	0.862076	4.99408	0.348109	2.07886	0.0549822	0.187082	6.16786	5.38305	0.167523	3.76818	7.60611	4.53339	0
AS1	2.11866	3.1364	1.32306	0.785852	2.41695	1.4721	1.79886	1.70475	2.22437	0.703481	1.23455	1.30049	2.02197	2.15332	2.54995	2.15096	2.43288	3.68379	0.159283	0.229533	5.77972	1.61631	0.138231	2.86782	6.13415	5.2767	0
AS2	0	0.55602	0.150822	0.0297902	0	0.903333	0	0.485362	0.0962156	0.286492	0	0.156614	0.636975	0	0.528966	0.0443637	0.140389	0.40677	0.115437	0	0	0	0	0	0.0426753	0	0
AS3	0.26758	1.18132	0.806002	0.194815	0.433958	2.56126	0.604347	2.62917	1.69729	1.21802	0.111212	0.919051	1.45879	0.0466125	2.1268	1.25425	0.664284	0.28957	3.3265	0.310652	0.101853	0.0832717	0.287666	0.103391	0.539277	0.169437	0
AS4	1.27445	2.84174	0.0225808	0.0141211	0.907276	0.985603	0.101133	0.515835	0.238039	1.04374	0.367869	0.547095	4.64629	0.557475	6.84436	7.71927	3.33698	5.78663	1.23084	0.8568	8.21876	4.31608	0.741061	6.30206	9.37798	8.13849	0.119791
AS5	1.83999	2.61274	0	0	0.209207	0.116316	0	0	0	0	0	0	0	0	0	0.516074	0.0682669	0	0	0	0	0	0	0	0	0	0
AS6	0.236917	2.76863	2.23565	1.91371	0.676847	2.15115	0.974845	1.80878	1.35644	3.44501	0.926933	2.10498	8.1131	1.3673	7.93768	7.73235	3.50754	6.56026	2.06479	0.84692	9.0348	4.40587	0.940784	6.08938	9.25178	8.12439	0.11504
AS7	0	1.40224	0.147962	0.176311	0	2.85119	0.0144954	1.12413	0.639979	1.00682	0	0.300971	1.49796	0	2.30809	0.125096	0.181364	0.287941	1.0232	0	0	0	0	0	0.0434021	0	0
AS8	0	0.185734	0.219885	0.258176	0.666723	0.787154	0.0399821	0	0.338573	0.285841	0.763433	0.828143	0.624306	0.521021	1.27148	0.114208	3.52985	0.13511	0.784797	0.452857	0.123049	0	2.04224	0.20964	4.95995	1.34238	0.121647
DDS1	5.48142	4.78701	4.94525	0.464098	7.15113	7.2736	4.50513	3.66386	7.18823	3.30278	3.60406	3.46445	5.73815	1.92844	5.03545	0	0	0	0	0	0	0	0	0	0	0	0
DDS2	2.00312	2.5016	1.86583	2.05779	3.15536	3.38176	2.2962	1.66922	2.61643	0.139601	1.8501	2.16291	3.5152	0.759248	3.15539	0	0	0	0	0	0	0	0	0	0	0	0
DDS3	0	0	0	0	0	1.18363	0	0.601978	0.0097819	0	0.0170297	0.536586	0	0	0	0.126104	0.0243894	0	0.0919383	3.36251	0	1.94105	0	0.982262	5.13446	0.0869191	0
DDS4	5.49067	4.78373	6.08633	0.362182	6.82315	6.99681	4.63263	4.10599	8.14877	4.16546	2.5265	2.5576	6.51353	2.12958	5.32098	0	0	0	0	0	0	0	0	0	0	0	0
CYP716A47	5.24539	6.81208	8.46769	6.14983	7.23443	8.35832	5.57739	5.91631	7.90865	4.90577	5.05402	6.21122	7.60468	4.18422	5.27933	5.35743	0.770076	0	0.059403	0	0	2.13226	0	0	2.04889	0	0
CYP716A52v2	0.341965	7.40875	5.7195	2.10143	5.45682	7.98411	0.0782662	2.83542	6.92272	7.84656	0.0749207	5.65446	6.81013	5.5822	8.58178	7.81293	4.60566	0.511172	2.54833	0.303722	5.97396	0.040897	0	2.32609	0.0279981	0.526111	0
CYP716A53v2	6.79798	5.15349	4.83599	1.76751	5.99494	6.23129	2.20405	7.01342	11.928	8.72515	4.85571	6.87528	6.59873	3.73942	5.13883	5.09105	1.34486	0	0	0	0	1.94906	0	5.0733	0	0	0
UGTPg45	4.09843	7.15631	4.55423	0	3.1085	6.26423	4.18874	4.39586	6.92027	6.24997	3.34525	5.24915	5.91918	0.0941171	1.65641	0.933524	0	0	0	0	0.149562	0	0	0	0.0594645	0.243808	0
UGTPg1	4.68081	4.84316	2.68306	0.0677922	6.08424	7.33879	2.26342	2.13974	5.94803	5.26298	2.12868	2.87082	4.3138	2.49012	2.71889	0	0	0	0	0	0	0	0	0	0	0	0
UGTPg71A29	4.03239	5.0189	3.0242	0.0230617	4.40898	6.03782	2.38921	2.00585	4.75715	4.21775	1.9528	3.19728	5.45003	2.73496	3.12109	0	0	0	0	0	0	0	0	0	0	0	0
PgUGT74AE2	4.48407	5.39602	0.938618	0	5.44767	6.70928	4.44683	4.48477	6.11698	5.43754	3.4755	5.27118	5.12369	0.100381	0	2.1642	0	0	0	0	0.331032	0	0	0	0.165513	0	0
UGTPg101	5.14189	4.84287	6.4657	0.335448	5.00317	7.75826	5.8849	5.41257	8.39235	7.65461	5.18329	5.78706	7.3594	3.29581	3.53086	0	0	0	0	0	0	0	0	0	0	0	0
UGTPg100	0.0999661	3.92385	1.10289	0.328251	4.11708	4.18586	0.0851516	1.45436	3.1731	4.0178	1.37794	2.25031	2.65186	0	0.196562	0	0	0	0	0	0	0	0	0	0	0	0
PgUGT94Q2	5.0265	5.83468	1.15762	1.34245	6.01804	7.09612	4.69058	4.72575	5.16729	6.95441	5.29305	6.24053	5.40685	2.56447	3.70759	2.09494	0.780543	0.181649	0.0553105	0	0.190743	0.0382974	0.180411	2.0746	0	0	0
Note: The expression levels are log-transformed and normalized.

## Sheet: Table S8
Supplemental Table S8. Copy Number of Key Genes in Transcriptomes of Each Species
Species	AS	DDS	CYP716A47	CYP716A52V2	CYP716A53V2	PgUGT71A	PgUGT74A	PgUGT94Q
Aralia elata	3	1	3	1	2	0	1	3
Centella asiatica	6	2	0	1	0	0	0	1
Daucus carota	3	1	0	0	0	0	0	1
Eleutherococcus senticosus	4	1	0	1	2	0	0	2
Fatsia japonica	2	1	2	1	1	0	1	1
Hedera helix	3	0	0	2	0	0	0	1
Hydrocotyle umbellata	1	0	0	0	1	1	1	1
Meryta sinclairii	4	3	2	1	0	0	1	2
Metapanax delavayi	4	1	1	2	0	1	3	3
Panax ginseng	3	2	1	3	1	6	2	1
Panax japonicus	6	3	2	1	2	3	2	2
Panax notoginseng	1	3	2	1	1	3	2	3
Panax pseudoginseng	7	3	1	1	1	2	1	2
Panax quinquefolius	4	4	2	2	1	2	6	2
Panax stipuleanatus	8	2	2	1	3	2	1	1
Panax vietnamensis	6	4	2	1	1	3	2	3
Panax zingiberensis	4	4	1	3	7	7	3	2
Polyscias fruticosa	1	1	0	1	0	0	0	2
Schefflera_arboricola	3	2	1	2	4	0	1	2
Schefflera_delavayi	3	2	1	2	0	2	2	3
Tetrapanax papyrifer	4	4	0	1	1	1	2	2

## Sheet: Table S9
Supplemental Table S9. Data Collection Table for Araliaceae Plants and Outgroup
Species	Abbreviation	Access number	DOI
Aralia elata	A. elata	PRJNA755350	https://doi.org/10.1038/s41467-022-29908-y
Centella asiatica	C. asiatica	PRJNA642665	https://doi.org/10.1016/j.tet.2022.133136
Daucus carota	D. carota	PRJCA001487	https://doi.org/10.1111/pbi.13310
Eleutherococcus senticosus	E. senticosus	PRJNA728574	https://doi.org/10.1016/j.heliyon.2022.e09665
Fatsia japonica	F. japonica	PRJNA845005	https://doi.org/10.1101/2022.08.22.504876
Hedera helix	H. helix	PRJEB21674	https://doi.org/10.1038/s41586-019-1693-2
Hydrocotyle umbellata	H. umbellata	PRJEB21674	https://doi.org/10.1038/s41586-019-1693-2
Meryta sinclairii	M. sinclairii	PRJNA259022	https://doi.org/10.25585/1487551
Metapanax delavayi	M. delavayi	PRJNA845005	https://doi.org/10.1101/2022.08.22.504876
Panax ginseng	P. ginseng	PRJNA779557	https://doi.org/10.1016/j.indcrop.2024.118369
Panax japonicus	P. japonicus	PRJNA900719	https://doi.org/10.1111/mec.17088
Panax notoginseng	P. notoginseng	PRJNA477910	https://doi.org/10.1186/s12864-023-09229-0
Panax pseudoginseng	P. pseudoginseng	PRJNA946806	https://doi.org/10.7717/peerj.16034
Panax quinquefolius	P. quinquefolius	PRJNA900719	https://doi.org/10.1111/mec.17088
Panax stipuleanatus	P. stipuleanatus	PRJNA900719	https://doi.org/10.1111/mec.17088
Panax vietnamensis	P. vietnamensis	PRJNA720227	https://doi.org/10.1007/s11816-022-00751-3
Panax zingiberensis	P. zingiberensis	PRJNA407689	https://doi.org/10.1007/s00425-018-2995-6
Polyscias fruticosa	P. fruticosa	PRJEB21674	https://doi.org/10.1038/s41586-019-1693-2
Schefflera_arboricola	S. arboricola	PRJNA845005	https://doi.org/10.1101/2022.08.22.504876
Schefflera_delavayi	S. delavayi	PRJNA845005	https://doi.org/10.1101/2022.08.22.504876
Tetrapanax papyrifer	T. papyrifer	PRJNA845005	https://doi.org/10.1101/2022.08.22.504876

## Sheet: Table 10
	Supplemental Table S10. Reference Sequence Statistics Table for Key Gene Families in the Ginsenoside Biosynthesis Pathway
Enzyme name	Abbreviation	Pfam access number	Seed sequence access number
Acetyl-CoA C-acetyltransferase	AACT		Oryza sativa	Hevea brasiliensis	Panax notoginseng	Nicotiana benthamiana
			KAB8109841.1	XP_021656809.2	AIK21787.1	BAR94039.1
Hydroxymethylglutaryl-CoA synthase	HMGS	PF08540,PF01154	Oryza sativa	Helianthus annuus	Arabidopsis thaliana	Zea mays
			NP_001390615.1	KAF5818933.1	AEE83053.1	NP_001339105.1
Hydroxymethylglutaryl coenzyme A reductase	HMGR	PF00368	Solanum tuberosum	Arabidopsis thaliana	Oryza sativa
			AAA93498.1	NP_177775.2	AAA21720.1
Mevalonate kinase	MK/MVK		Oryza sativa	Arabidopsis thaliana	Zea mays	Actinidia chinensis
			XP_025876680.1	AED93690.1	NP_001170136	PSS24921
Phosphomevalonate kinase	PMK	PF04275	Zea mays	Actinidia chinensis	Helianthus annuus	Panax notoginseng
			NP_001355169.1	PSR91606.1	KAF5815639.1	AIK21784.1
Mevalonate diphosphate decarboxylase	NVD(MDD)	PF18376	Arabidopsis thaliana	Eleutherococcus senticosus	Panax ginseng	Striga asiatica
			CAA76803.1	AFM77982.1	ACW83616.2	GER53146.1
1-Deoxy-D-xylulose-5-phosphate synthase	DXS	PF13292	Nicotiana tabacum	Zea mays	Striga asiatica
			CBA12009.1	NP_001295426.1	GER31129.1
1-Deoxy-D-xylulose-5-phosphate reductoisomerase	DXR	PF02670	Nicotiana tabacum	Helianthus annuus	Zea mays	Arabidopsis thaliana
			ABH08964.1	KAJ0895099.1	ACG33012.1	AED97657.1
2-C-methyl-D-erythritol 4-phosphate cytidyltransferase	MCT	PF01128	Arabidopsis thaliana	Oryza sativa	Populus tomentosa	Taxus chinensis
			BAB21592.1	BAD82130.1	AXY97665.1	AGP04988.1
4-diphosphocytidyl-2-C-methyl-D-erythritol kinase	CMK		Xanthomonas oryzae	Zea mays	Nicotiana tabacum
			QEO98915.1	ACG34338.1	AHW50678.1
2-C-methyl-D-erythritol 2,4-cycliodiphosphate synthase	MDS		Oryza sativa	Arabidopsis thaliana	Zea mays	Nicotiana tabacum
			NP_001403757.1	2PMP_A	NP_001150687.1	AHM22925.1
4-hydroxy-3-methylbut-2-enyl diphosphate synthase	HDS		Arabidopsis thaliana		Salvia miltiorrhiza	Morus alba
			AED97355.1		AEZ55668.1	AOV62778.1
4-Hydroxy-3-methylbut-2-en-1-yl diphosphate reductase	HDR		Santalum album
			WLF00992.1
isopentenyl diphosphate isomerase	IDI(IPI)		Solanum lycopersicum
			NP_001289822.2
geranyl diphosphate synthase	GPS(GGR)		Nicotiana tabacum	Mangifera indica	Arabidopsis thaliana	Citrus reticulata
			ADD49735.1	ALS20374.1	AAC26705.1	AJ243739.1
Farnesyl diphosphate synthase	FPS		Oryza sativa	Arabidopsis thaliana	Centella asiatica	Tripterygium wilfordii
			BAA36276.1	AAB07248.1	AY787627	KM058711
Geranylgeranyl pyrophosphate synthase	GGPS	PF00348	Arabidopsis thaliana	Populus trichocarpa
			P34802.2	XP_006383335.3
Squalene Synthase	SS	PF00494	Nicotiana tabacum	Arabidopsis thaliana	Zea mays	Oryza sativa
			NP_001312437.1	AAD00296.1	BAA22558.1	AAS07223.1
Squalene Epoxidase	SE	PF08491	Panax notoginseng	Eleutherococcus senticosus	Panax ginseng	Zea mays
			ABE73759.1	AEJ79819.1	ACJ24907.2	ONL95395.1
β-amyrin Synthases	β-AS		Panax ginseng	Glycine max	Malus domestica	Helianthus annuus
			BAA33722.1	AAM23264.1	NP_001280946.1	XP_022002014.1
Dammarenediol-II synthase	DDS		Panax ginseng	Panax quinquefolius	Panax notoginseng	Helianthus annuus
			BAF33291.1	AGK62449.1	AIK21788.1	XP_022012050.1
Cytochrome P450	CYP450	PF00067	CYP716A47	CYP716A52v2	CYP716A53v2
			JN604536.1	JX036032.1	JX036031.1
UDP-glucosyl transferase	UGTS	PF00201	PgUGT74AE2	PgUGT94Q2	UGTPg45	UGTPg1	UGTPg100	UGTPg101	UGTPg71A29
			JX898529	KM401911,JX898530	KM401918	KF377585	KP795113	KP795114	MH638345
